# Supplementary material for: Poly[[triaqua­(μ3-pyridine-2,4,6-tricarboxyl­ato)terbium(III)] monohydrate]
Source: Acta Crystallogr Sect E Struct Rep Online. 2012 Jun 30;68(Pt 7):m1017. doi: 10.1107/S1600536812028929 (PMC3393251; doi:10.1107/S1600536812028929)
Supplement: Supplementary file 2 [file e-68-m1017-Isup2.hkl]

# 
# h,k,l, Fc-squared, Fo-squared, sigma(Fo-squared) and status flag 
# 
data_I
_shelx_title ' [Tb(ptc)(H2O)3].H2O in P2(1)/c' 
_shelx_refln_list_code          4 
_shelx_F_calc_maximum      277.94 
_exptl_crystal_F_000       840.00 
_reflns_d_resolution_high  0.7718 
 
loop_ 
 _symmetry_equiv_pos_as_xyz 
 'x, y, z' 
 '-x, y+1/2, -z+1/2' 
 '-x, -y, -z' 
 'x, -y-1/2, z-1/2' 
 
_cell_length_a    11.9364 
_cell_length_b     7.3343 
_cell_length_c    13.5158 
_cell_angle_alpha  90.000 
_cell_angle_beta   96.427 
_cell_angle_gamma  90.000 
 
_shelx_F_squared_multiplier     1.000 
 
loop_ 
 _refln_index_h 
 _refln_index_k 
 _refln_index_l 
 _refln_F_squared_calc 
 _refln_F_squared_meas 
 _refln_F_squared_sigma 
 _refln_observed_status 
   2   0   0    58417.58    48836.91   2745.82 o 
   3   0   0    20044.35    18436.67    949.97 o 
   4   0   0    10788.80     9531.46    401.39 o 
   5   0   0    32506.17    27803.86   1614.44 o 
   6   0   0     3002.81     2716.87     86.60 o 
   7   0   0    32209.14    31213.09   2038.17 o 
   8   0   0      119.22      114.65     13.36 o 
   9   0   0    17780.73    17303.60    921.13 o 
  10   0   0    20947.05    22436.04   1378.94 o 
  11   0   0     7018.48     7251.73    282.61 o 
  12   0   0    15375.10    15707.75    950.62 o 
  13   0   0      811.30      931.49     74.91 o 
  14   0   0    11038.96    12013.98    688.77 o 
  15   0   0        3.97       21.53     20.02 o 
   2   1   0     2689.78     2873.63     67.72 o 
   3   1   0     5189.44     5133.48     98.11 o 
   4   1   0    28883.32    30002.70   1375.38 o 
   5   1   0     2857.03     2618.15     79.13 o 
   6   1   0    42054.84    41169.89   2308.61 o 
   7   1   0      496.12      500.00     22.60 o 
   8   1   0    20937.44    20186.99    803.38 o 
   9   1   0     1077.20     1074.63     36.45 o 
  10   1   0    10560.92    10629.00    401.06 o 
  11   1   0     8063.80     8365.65    305.97 o 
  12   1   0     4525.41     4882.64    163.08 o 
  13   1   0    11030.67    11490.89    484.85 o 
  14   1   0       93.92       88.95     19.96 o 
  15   1   0     8737.73     9817.76    518.64 o 
   0   2   0     5773.96     5932.05    235.67 o 
   1   2   0     1270.38     1328.14     31.56 o 
   2   2   0    41660.04    47779.71   3108.67 o 
   3   2   0     9215.28     8907.08    264.40 o 
   4   2   0     3093.92     2795.16     65.57 o 
   5   2   0    29106.46    31008.21   1389.49 o 
   6   2   0     3312.23     3513.03    142.15 o 
   7   2   0    33971.11    34135.32   1897.83 o 
   8   2   0      118.01      129.89     16.15 o 
   9   2   0    15971.50    15645.24    836.30 o 
  10   2   0     2499.18     2393.16     92.88 o 
  11   2   0     3090.96     2906.87    105.46 o 
  12   2   0    10022.16    10314.74    418.51 o 
  13   2   0      672.52      722.45     36.34 o 
  14   2   0     6387.91     6815.87    262.36 o 
  15   2   0      240.18      276.98     26.38 o 
   1   3   0    24293.15    25176.79   1243.86 o 
   2   3   0       27.05       56.24      9.03 o 
   3   3   0    37434.61    39388.66   2452.05 o 
   4   3   0     9088.40     8685.92    282.28 o 
   5   3   0     3299.26     3279.04     91.37 o 
   6   3   0    16646.92    16301.63    630.90 o 
   7   3   0      212.88      252.04     17.51 o 
   8   3   0    15209.76    15084.67    612.70 o 
   9   3   0     1268.25     1262.04     76.65 o 
  10   3   0     5794.16     5710.47    270.34 o 
  11   3   0     5267.49     5251.88    194.74 o 
  12   3   0     1283.78     1286.79     48.21 o 
  13   3   0     8546.55     8790.29    358.33 o 
  14   3   0       43.74       48.02     13.91 o 
   0   4   0    20225.73    21839.08   1499.94 o 
   1   4   0      155.86      310.65     63.58 o 
   2   4   0     8826.13     9411.74    381.03 o 
   3   4   0     3107.70     3260.86    119.35 o 
   4   4   0     6958.01     7115.55    242.86 o 
   5   4   0    11072.87    11317.70    451.85 o 
   6   4   0      158.40      180.17     14.76 o 
   7   4   0     9518.91     9563.27    345.21 o 
   8   4   0      986.26      940.91     32.39 o 
   9   4   0     5066.67     4945.93    198.53 o 
  10   4   0     3679.19     3559.82    162.43 o 
  11   4   0     1880.61     1849.45     83.96 o 
  12   4   0     3914.55     3847.56    145.38 o 
  13   4   0      182.71      193.55     21.35 o 
   1   5   0     4288.17     4447.90    161.31 o 
   2   5   0      265.66      304.70     26.19 o 
   3   5   0     1536.86     1592.19     60.72 o 
   4   5   0     3000.11     3230.79    114.69 o 
   5   5   0     1126.50     1180.71     69.21 o 
   6   5   0     4368.28     4323.74    161.15 o 
   7   5   0       59.89       65.39     14.11 o 
   8   5   0     1760.40     1729.13     71.92 o 
   9   5   0       12.92       34.68      9.45 o 
  10   5   0     1068.08     1125.27     53.84 o 
  11   5   0      190.36      188.43     24.35 o 
  12   5   0      761.87      830.10     61.82 o 
  13   5   0     1111.05     1141.28     81.01 o 
   0   6   0     2065.45     2029.00    118.36 o 
   1   6   0     1562.95     1563.76     68.95 o 
   2   6   0      528.69      559.31     38.86 o 
   3   6   0      937.20      969.53     51.90 o 
   4   6   0        9.25       18.22     11.13 o 
   5   6   0      838.39      921.72     47.70 o 
   6   6   0      250.28      256.25     23.23 o 
   7   6   0     1530.69     1474.78     80.54 o 
   8   6   0        1.69       16.44     11.04 o 
   9   6   0      665.60      688.84     39.12 o 
  10   6   0        2.68       31.96     13.92 o 
  11   6   0        4.87        2.31     11.39 o 
   1   7   0       45.73      129.87     47.49 o 
   2   7   0       51.02       59.74     15.64 o 
   3   7   0        5.01       25.23     14.52 o 
   4   7   0     1290.20     1331.80     74.97 o 
   5   7   0       65.13       87.10     17.90 o 
   6   7   0      364.95      338.88     34.83 o 
   7   7   0       52.90       64.34     18.16 o 
   8   7   0       32.94       32.96     14.01 o 
   9   7   0       13.61       13.43     12.32 o 
  10   7   0        1.67       14.22     15.21 o 
   0   8   0      595.55      689.67     69.49 o 
   1   8   0      109.49      126.34     24.40 o 
   2   8   0       64.93       60.97     22.17 o 
   3   8   0       84.53       90.19     20.34 o 
   4   8   0       34.34       42.62     17.60 o 
   5   8   0      385.18      395.83     42.52 o 
   6   8   0       64.96       69.28     21.59 o 
   7   8   0      168.77      212.25     31.49 o 
   8   8   0        6.15       17.48     13.68 o 
   1   9   0     1872.96     1833.47    114.16 o 
   2   9   0      184.75      179.93     30.56 o 
   3   9   0     1479.41     1356.16    119.59 o 
   4   9   0      401.24      599.96    120.97 o 
 -15   1   1      189.13      145.20     49.39 o 
 -14   1   1      100.29       82.54     19.88 o 
 -13   1   1      132.07      152.25     21.27 o 
 -12   1   1        9.42       13.12      9.43 o 
 -11   1   1     2410.27     2503.05     90.55 o 
 -10   1   1     4082.29     4238.69    133.08 o 
  -9   1   1       26.10       30.01      8.93 o 
  -8   1   1      167.04      225.51     14.67 o 
  -7   1   1       19.22       20.32      5.64 o 
  -6   1   1     9959.08     9979.53    312.57 o 
  -5   1   1      280.92      368.01     22.11 o 
  -4   1   1     2371.05     2599.31    127.90 o 
  -3   1   1        8.14       21.26      5.72 o 
  -2   1   1     4372.74     4297.30     97.10 o 
  -1   1   1     5869.06     6238.97    322.60 o 
   0   1   1       89.50      144.06     10.47 o 
   1   1   1     9495.88    11663.69    335.25 o 
   2   1   1       65.41       74.72      3.68 o 
   3   1   1    10614.84    11368.76    277.55 o 
   4   1   1     6184.15     6130.51    138.85 o 
   5   1   1     8869.44     9256.69    235.29 o 
   6   1   1     7230.59     7530.47    230.47 o 
   7   1   1      276.19      305.31     13.40 o 
   8   1   1      398.42      462.29     31.25 o 
   9   1   1      394.35      405.34     30.99 o 
  10   1   1       34.50       46.20     13.01 o 
  11   1   1     1185.49     1188.19     52.14 o 
  12   1   1      233.38      282.84     23.30 o 
  13   1   1      148.25      117.78     32.60 o 
  14   1   1        9.01        9.72     10.11 o 
  15   1   1     1002.06     1045.63     64.29 o 
 -15   2   1      216.01      255.60     38.13 o 
 -14   2   1     2252.44     2545.37    117.29 o 
 -13   2   1       10.56       17.28      9.03 o 
 -12   2   1     3122.63     3257.12    119.20 o 
 -11   2   1      957.11      937.47     39.34 o 
 -10   2   1     3014.40     2929.36     89.67 o 
  -9   2   1      605.22      644.52     32.32 o 
  -8   2   1      427.97      416.55     19.57 o 
  -7   2   1     4507.79     4496.72    191.41 o 
  -6   2   1      166.29      226.27     21.32 o 
  -5   2   1    10193.26    10206.78    312.71 o 
  -4   2   1     2807.82     2864.24     73.67 o 
  -3   2   1      344.02      367.08     19.77 o 
  -2   2   1      827.19      685.78     24.42 o 
  -1   2   1      291.57      303.11     14.04 o 
   0   2   1     4615.85     5175.08    142.36 o 
   1   2   1     6117.79     6770.95    185.21 o 
   2   2   1     7242.75     7294.28    211.20 o 
   3   2   1      555.00      539.31     13.94 o 
   4   2   1     3633.47     3591.13     75.65 o 
   5   2   1    19574.65    20586.04    750.97 o 
   6   2   1      627.92      781.21     34.48 o 
   7   2   1     5841.85     5644.18    240.91 o 
   8   2   1       70.81      110.77     10.71 o 
   9   2   1      909.04      877.12     39.79 o 
  10   2   1      111.79      118.54     10.89 o 
  11   2   1     4833.01     4655.55    155.18 o 
  12   2   1     1902.15     1943.90     67.81 o 
  13   2   1     1221.55     1267.41     58.74 o 
  14   2   1      732.32      794.19     44.50 o 
 -14   3   1       38.10       67.79     16.77 o 
 -13   3   1     3653.97     3772.82    136.46 o 
 -12   3   1      399.54      398.10     22.54 o 
 -11   3   1     4843.64     4699.46    188.38 o 
 -10   3   1      836.19      927.55     55.25 o 
  -9   3   1     4098.74     4066.72    201.12 o 
  -8   3   1     7554.83     7151.75    302.37 o 
  -7   3   1      649.56      647.11     23.32 o 
  -6   3   1     7909.79     7517.21    293.21 o 
  -5   3   1      378.58      331.97     22.70 o 
  -4   3   1    16332.35    16593.47    717.21 o 
  -3   3   1     3843.05     3964.65    111.56 o 
  -2   3   1     1168.04     1189.49     33.13 o 
  -1   3   1    13943.03    14552.55    553.80 o 
   0   3   1     2416.52     2751.59     75.27 o 
   1   3   1    21497.33    22162.20   1013.98 o 
   2   3   1     1683.89     1956.12     51.65 o 
   3   3   1    15921.98    16249.29    670.08 o 
   4   3   1      877.05      900.92     26.58 o 
   5   3   1     5627.16     5958.88    155.43 o 
   6   3   1     9895.33    10165.41    299.26 o 
   7   3   1     3499.72     3709.64     98.77 o 
   8   3   1     4882.50     4903.08    166.42 o 
   9   3   1      332.57      355.38     24.15 o 
  10   3   1     5997.77     5747.91    273.24 o 
  11   3   1      901.49      961.11     47.43 o 
  12   3   1     3555.25     3638.09    135.86 o 
  13   3   1     3817.45     3890.49    156.11 o 
  14   3   1     1155.48     1200.14     56.67 o 
 -14   4   1     4620.38     4741.69    199.16 o 
 -13   4   1      155.24      200.58     20.96 o 
 -12   4   1     6175.80     6219.13    251.04 o 
 -11   4   1      117.82      143.26     17.36 o 
 -10   4   1     5864.62     5808.11    272.48 o 
  -9   4   1     5671.74     5471.44    187.28 o 
  -8   4   1     3446.23     3483.39    107.42 o 
  -7   4   1    16728.59    16141.71    829.39 o 
  -6   4   1       26.52       33.44     10.30 o 
  -5   4   1    19348.34    19496.31    986.72 o 
  -4   4   1     2305.52     2366.18     80.12 o 
  -3   4   1    12851.85    12997.74    541.40 o 
  -2   4   1    13713.00    14529.31    636.33 o 
  -1   4   1     5143.12     5427.84    180.51 o 
   0   4   1    20433.17    21414.01   1028.90 o 
   1   4   1      110.14      267.38     60.50 o 
   2   4   1    19841.63    21165.44   1040.01 o 
   3   4   1     2215.59     2330.32     80.14 o 
   4   4   1     6769.61     7277.31    248.05 o 
   5   4   1     6279.08     6348.34    211.94 o 
   6   4   1     7766.73     7867.19    256.68 o 
   7   4   1    10035.53     9668.27    332.67 o 
   8   4   1      952.76      979.00     35.53 o 
   9   4   1    14510.89    13727.27    576.86 o 
  10   4   1     1893.88     1799.22     72.35 o 
  11   4   1     4231.69     4039.73    166.97 o 
  12   4   1     3250.59     3294.47    140.37 o 
  13   4   1     2044.27     2113.12     92.92 o 
 -13   5   1     7857.73     7849.02    363.57 o 
 -12   5   1      666.92      662.06     64.72 o 
 -11   5   1     7872.98     7911.95    348.54 o 
 -10   5   1     3622.91     3422.51    132.90 o 
  -9   5   1     5322.60     5097.72    177.46 o 
  -8   5   1    12272.76    10481.55    757.64 o 
  -7   5   1      593.05      628.23     43.56 o 
  -6   5   1    21340.08    21333.15   1177.27 o 
  -5   5   1      125.46      157.57     17.16 o 
  -4   5   1    12765.41    12953.29    571.70 o 
  -3   5   1     5658.98     5912.70    230.14 o 
  -2   5   1     7551.35     7369.99    276.13 o 
  -1   5   1    16056.66    16343.40    778.47 o 
   0   5   1      203.44      341.75     38.71 o 
   1   5   1    18623.54    19701.91   1007.73 o 
   2   5   1     3349.19     3361.93    116.83 o 
   3   5   1    10824.78    11407.49    493.84 o 
   4   5   1     9228.80     9700.64    390.93 o 
   5   5   1     6745.73     6635.36    262.03 o 
   6   5   1     9735.10     9607.79    412.66 o 
   7   5   1     1706.83     1689.31     65.14 o 
   8   5   1    16438.29    15928.06    638.49 o 
   9   5   1      253.20      231.23     18.51 o 
  10   5   1     6156.09     6056.43    258.14 o 
  11   5   1     3208.28     3082.61    146.01 o 
  12   5   1     3382.32     3217.91    159.98 o 
 -11   6   1     2821.65     2785.25    177.22 o 
 -10   6   1     5527.56     5221.95    199.49 o 
  -9   6   1     4687.75     4564.57    156.89 o 
  -8   6   1     1685.42     1678.97     84.84 o 
  -7   6   1    13668.01    13272.11    663.80 o 
  -6   6   1       26.12       27.82     20.00 o 
  -5   6   1    14422.15    14773.42    765.44 o 
  -4   6   1     2797.55     2832.93    155.69 o 
  -3   6   1    13186.17    13383.80    633.68 o 
  -2   6   1    10710.14    10728.53    473.91 o 
  -1   6   1     6368.01     6554.73    345.65 o 
   0   6   1    24138.52    24606.98   1462.77 o 
   1   6   1      614.14      708.51     40.24 o 
   2   6   1    20298.97    21378.30   1176.13 o 
   3   6   1     3155.52     3256.74    129.07 o 
   4   6   1     9902.47    10310.80    480.80 o 
   5   6   1     6505.52     6695.97    275.02 o 
   6   6   1     3315.46     3364.38    142.58 o 
   7   6   1    12698.03    12664.47    643.85 o 
   8   6   1      164.06      174.21     22.30 o 
   9   6   1     9019.11     8753.08    325.47 o 
  10   6   1     1071.79     1024.70     47.49 o 
  11   6   1     7287.77     6641.27    425.65 o 
 -10   7   1     4251.92     4008.19    188.12 o 
  -9   7   1     2168.01     2173.55    107.92 o 
  -8   7   1     4509.62     4496.99    243.20 o 
  -7   7   1      704.00      738.02     67.37 o 
  -6   7   1     6590.16     6388.53    307.91 o 
  -5   7   1       28.88       54.77     31.04 o 
  -4   7   1    13153.88    13496.60    764.17 o 
  -3   7   1     2913.84     2935.31    145.17 o 
  -2   7   1     9399.98     9764.82    481.01 o 
  -1   7   1    13690.96    14070.57    712.09 o 
   0   7   1     1352.94     1378.12     70.53 o 
   1   7   1    15356.90    15815.09    821.29 o 
   2   7   1       20.71       28.39     14.10 o 
   3   7   1    10659.67    10731.97    534.28 o 
   4   7   1     1733.78     1811.69     89.28 o 
   5   7   1     7836.58     8112.54    377.71 o 
   6   7   1    11041.15    11285.18    594.20 o 
   7   7   1     1021.76     1062.55     67.16 o 
   8   7   1     9364.91     9269.31    406.93 o 
   9   7   1      336.38      343.59     27.69 o 
  10   7   1     8120.51     7384.38    338.09 o 
  -8   8   1     2097.72     2061.88    135.48 o 
  -7   8   1     6998.07     6973.29    376.63 o 
  -6   8   1      186.95      184.74     29.77 o 
  -5   8   1     9462.07     9156.64    499.11 o 
  -4   8   1     1809.36     1839.65    110.30 o 
  -3   8   1     3733.37     3872.88    202.28 o 
  -2   8   1     4126.13     4148.32    223.03 o 
  -1   8   1     1457.12     1515.47     83.10 o 
   0   8   1     7247.19     7342.06    432.06 o 
   1   8   1      112.11      116.76     21.41 o 
   2   8   1     9455.48     9614.33    494.92 o 
   3   8   1     1425.24     1449.40     88.83 o 
   4   8   1     8143.32     8254.71    475.40 o 
   5   8   1     7099.64     7225.41    390.26 o 
   6   8   1     1469.24     1651.92    100.10 o 
   7   8   1     3962.40     4019.00    224.99 o 
   8   8   1      205.97      208.53     35.00 o 
  -4   9   1     6784.80     6425.08    366.24 o 
  -3   9   1     4463.10     4269.51    243.25 o 
  -2   9   1     4030.32     4192.30    471.88 o 
  -1   9   1     5643.81     5841.36    324.25 o 
   0   9   1      733.39      742.02     61.90 o 
   1   9   1     4670.74     4713.32    253.76 o 
   2   9   1      169.61      134.38     34.95 o 
   3   9   1     5965.33     6120.31    436.48 o 
   4   9   1     1888.99     2000.40    131.04 o 
 -15   0   2     4806.41     5820.47    519.34 o 
 -14   0   2     8261.52     9454.77    693.43 o 
 -13   0   2      763.32      854.58     53.96 o 
 -12   0   2    15307.24    15323.01    928.95 o 
 -11   0   2     5518.61     5659.47    273.72 o 
 -10   0   2    13020.84    13577.95    883.50 o 
  -9   0   2     8206.33     8145.68    477.17 o 
  -8   0   2    10819.51    11094.64    622.96 o 
  -7   0   2    19690.43    17683.84   1116.53 o 
  -6   0   2     6122.06     5201.53    246.86 o 
  -5   0   2    43841.10    40695.71   3548.98 o 
  -4   0   2     7705.66     7142.76    287.13 o 
  -3   0   2    44701.61    39568.70   3220.31 o 
   0   0   2    41194.45    50746.39   4164.10 o 
   1   0   2     2379.50     2909.75     77.57 o 
   2   0   2    36804.21    41524.33   2232.15 o 
   3   0   2    13447.17    12640.79    642.68 o 
   4   0   2    44106.68    41035.20   2402.24 o 
   5   0   2    12777.84    11258.34    587.58 o 
   6   0   2    33748.02    29413.04   1834.85 o 
   7   0   2    18258.33    16265.42   1063.74 o 
   8   0   2     6680.04     6456.94    263.28 o 
   9   0   2    16313.75    15762.37    818.02 o 
  10   0   2     1324.03     1277.58     45.06 o 
  11   0   2     9853.57     9513.54    384.68 o 
  12   0   2     3348.08     3515.33    128.74 o 
  13   0   2     8651.06     8897.77    367.59 o 
  14   0   2     3355.01     3651.89    218.97 o 
 -15   1   2     5951.87     6751.23    313.63 o 
 -14   1   2     2947.44     3446.83    175.75 o 
 -13   1   2    11549.93    12524.84    661.66 o 
 -12   1   2       98.06      140.34     29.26 o 
 -11   1   2    18574.39    19712.98    932.92 o 
 -10   1   2     2249.59     2370.69     74.28 o 
  -9   1   2    21333.06    21657.73   1055.82 o 
  -8   1   2    10731.43    10795.22    389.34 o 
  -7   1   2     9347.94     9148.88    273.24 o 
  -6   1   2    31620.10    31101.64   1539.08 o 
  -5   1   2       65.91      157.89     18.99 o 
  -4   1   2    30196.50    29356.97   2053.99 o 
  -3   1   2     6901.12     6708.39    249.56 o 
  -2   1   2    41007.16    42417.24   2612.67 o 
  -1   1   2    34924.32    39933.51   2226.76 o 
   0   1   2    17162.78    20115.66    766.08 o 
   1   1   2    77249.23    94113.13   7133.40 o 
   2   1   2       79.45      136.13      5.81 o 
   3   1   2    27637.32    30188.15   1175.21 o 
   4   1   2     6659.35     6985.55    260.04 o 
   5   1   2    25783.25    25266.24    915.68 o 
   6   1   2    18838.82    18704.43    601.55 o 
   7   1   2    11679.24    11180.49    325.78 o 
   8   1   2    22589.29    21474.00    793.88 o 
   9   1   2       52.60       88.52     11.56 o 
  10   1   2    19257.83    17522.96   1071.27 o 
  11   1   2     5510.97     5529.03    246.66 o 
  12   1   2     9204.20     9348.73    409.14 o 
  13   1   2     3685.40     3805.08    130.73 o 
  14   1   2     3711.73     4026.63    137.34 o 
 -15   2   2     4754.05     5071.33    322.90 o 
 -14   2   2     5102.63     5520.34    215.09 o 
 -13   2   2      676.77      692.99     38.54 o 
 -12   2   2     8617.96     9014.36    354.01 o 
 -11   2   2       76.29      101.78     11.25 o 
 -10   2   2    10079.32    10114.55    337.65 o 
  -9   2   2     4368.71     4168.88    207.34 o 
  -8   2   2     8817.73     8640.46    398.68 o 
  -7   2   2    13150.55    12783.87    456.19 o 
  -6   2   2     3328.69     3406.87    129.39 o 
  -5   2   2    34493.80    35126.41   1870.69 o 
  -4   2   2      816.27      870.93     27.87 o 
  -3   2   2    41771.82    44812.90   2954.91 o 
  -2   2   2    21549.24    21209.58    944.24 o 
  -1   2   2    19347.81    19370.76    812.74 o 
   0   2   2     8135.18     8388.95    240.67 o 
   1   2   2    14793.41    16126.28    622.12 o 
   2   2   2    17600.15    18840.24    757.14 o 
   3   2   2     6651.26     6808.17    157.54 o 
   4   2   2    31815.10    33425.32   1662.15 o 
   5   2   2     6667.17     6654.30    154.41 o 
   6   2   2    19617.75    20757.85    861.69 o 
   7   2   2    14125.66    14466.65    561.44 o 
   8   2   2     3729.74     3770.49     97.73 o 
   9   2   2    13297.54    13179.58    470.60 o 
  10   2   2      256.79      298.83     20.42 o 
  11   2   2    16051.79    15689.45    614.13 o 
  12   2   2     1664.23     1680.65     61.11 o 
  13   2   2     6527.90     6874.39    289.39 o 
  14   2   2     6249.47     6458.44    359.86 o 
 -14   3   2     1134.91     1206.76     58.02 o 
 -13   3   2     3899.51     4204.56    163.75 o 
 -12   3   2       94.42      116.77     15.48 o 
 -11   3   2     9413.55     9391.86    368.01 o 
 -10   3   2     1301.62     1363.84     72.63 o 
  -9   3   2     8658.08     8395.44    388.68 o 
  -8   3   2    10437.76    10664.57    568.19 o 
  -7   3   2     5209.12     5253.66    162.50 o 
  -6   3   2    10944.06    10860.84    457.99 o 
  -5   3   2     2266.38     2520.45    113.34 o 
  -4   3   2    30443.31    30802.96   1751.59 o 
  -3   3   2     4015.67     4033.79    126.70 o 
  -2   3   2    26900.43    28192.73   1480.03 o 
  -1   3   2    30726.17    32318.76   1797.09 o 
   0   3   2    15385.74    16077.33    655.89 o 
   1   3   2    11356.01    11871.20    443.61 o 
   2   3   2      331.34      363.09     15.13 o 
   3   3   2    30384.38    32541.61   1826.71 o 
   4   3   2     2764.21     2856.88     69.59 o 
   5   3   2    16965.28    17949.81    697.24 o 
   6   3   2     3920.03     3945.14    102.18 o 
   7   3   2     6130.65     6193.97    171.67 o 
   8   3   2     8020.51     7734.18    277.97 o 
   9   3   2       18.39       60.39     17.63 o 
  10   3   2     7788.75     7787.75    610.75 o 
  11   3   2       58.09       78.45     17.16 o 
  12   3   2     6947.65     6702.99    247.15 o 
  13   3   2     3814.41     3909.56    141.72 o 
  14   3   2     2032.94     1987.87    123.77 o 
 -14   4   2     3241.67     3339.47    146.01 o 
 -13   4   2      324.05      350.77     24.60 o 
 -12   4   2     4790.35     5019.19    213.48 o 
 -11   4   2      206.64      232.17     20.75 o 
 -10   4   2     6519.89     6273.86    281.73 o 
  -9   4   2     3293.49     3397.27    154.26 o 
  -8   4   2     4119.09     4054.72    122.59 o 
  -7   4   2     4709.27     4715.30    183.10 o 
  -6   4   2      871.24      903.32     46.53 o 
  -5   4   2     2078.13     2063.40     78.71 o 
  -4   4   2     2836.45     2900.39     94.77 o 
  -3   4   2     4884.30     4835.83    164.20 o 
  -2   4   2     5213.66     5385.06    178.85 o 
  -1   4   2     3790.96     3791.96    113.86 o 
   0   4   2     5464.82     5707.11    179.81 o 
   1   4   2      378.81      365.50     17.97 o 
   2   4   2    12846.54    13408.48    570.85 o 
   3   4   2      269.83      315.84     18.72 o 
   4   4   2    10246.36    10783.46    418.24 o 
   5   4   2     5295.35     5462.80    152.65 o 
   6   4   2     1772.21     1779.39     60.33 o 
   7   4   2     2639.59     2658.60     71.22 o 
   8   4   2      107.03      119.63     11.62 o 
   9   4   2     3822.15     3781.44    129.75 o 
  10   4   2       49.30       52.65     11.67 o 
  11   4   2     5058.66     4705.52    186.17 o 
  12   4   2      926.30      893.64     40.79 o 
  13   4   2     3403.37     3312.34    155.96 o 
 -13   5   2     1261.65     1426.20     74.88 o 
 -12   5   2      284.92      328.92     29.83 o 
 -11   5   2     1076.13     1131.74     81.61 o 
 -10   5   2      868.08      856.00     51.99 o 
  -9   5   2     3183.78     3096.47    102.35 o 
  -8   5   2     3795.20     3591.78    155.04 o 
  -7   5   2      720.96      703.02     41.09 o 
  -6   5   2     4805.47     4697.61    234.22 o 
  -5   5   2      544.41      591.12     34.30 o 
  -4   5   2     2026.93     2099.81     95.31 o 
  -3   5   2     1091.64     1127.99     48.33 o 
  -2   5   2     7732.71     7933.41    301.09 o 
  -1   5   2       30.07       47.25     10.89 o 
   0   5   2     3302.62     3615.85    143.74 o 
   1   5   2     6544.77     7070.32    270.69 o 
   2   5   2       34.92       27.35      9.61 o 
   3   5   2     3680.28     3933.48    135.16 o 
   4   5   2     1758.84     1789.23     63.93 o 
   5   5   2     3926.20     3972.35    146.50 o 
   6   5   2     2995.69     3120.21     96.99 o 
   7   5   2      369.75      395.76     25.03 o 
   8   5   2     1866.23     1849.32     59.75 o 
   9   5   2      217.79      218.40     16.65 o 
  10   5   2     2534.47     2401.10    106.19 o 
  11   5   2      681.87      696.04     51.61 o 
  12   5   2      852.05      838.17     56.61 o 
 -11   6   2       66.63       53.89     16.37 o 
 -10   6   2        7.49       12.78     10.82 o 
  -9   6   2       73.92       80.43     15.31 o 
  -8   6   2      589.47      589.10     45.64 o 
  -7   6   2       38.44       38.55     15.81 o 
  -6   6   2      120.36      125.77     18.45 o 
  -5   6   2      284.46      314.96     27.46 o 
  -4   6   2       79.25       93.35     16.14 o 
  -3   6   2      343.65      384.37     32.34 o 
  -2   6   2       17.87       25.12     13.36 o 
  -1   6   2     2507.27     2521.00    101.74 o 
   0   6   2       36.65       41.81     19.68 o 
   1   6   2      925.85     1008.36     58.66 o 
   2   6   2      228.35      253.00     22.40 o 
   3   6   2      153.89      193.16     19.48 o 
   4   6   2     1938.72     1962.52     85.42 o 
   5   6   2       41.20       60.12     17.52 o 
   6   6   2     1568.60     1550.68     68.52 o 
   7   6   2      204.63      206.51     18.74 o 
   8   6   2      238.29      227.42     23.98 o 
   9   6   2      611.38      618.24     36.31 o 
  10   6   2        0.41       11.05      9.27 o 
  11   6   2      663.22      600.92     45.12 o 
 -10   7   2        1.05       40.59     17.46 o 
  -9   7   2        1.23       -1.35     16.26 o 
  -8   7   2        0.47       -4.37     13.26 o 
  -7   7   2      708.89      629.51     48.03 o 
  -6   7   2        0.57       -0.83     11.45 o 
  -5   7   2       23.25       42.39     16.87 o 
  -4   7   2       76.01       96.91     20.64 o 
  -3   7   2        0.71       12.62     13.95 o 
  -2   7   2       12.54        6.85     11.35 o 
  -1   7   2      261.07      279.94     27.72 o 
   0   7   2        3.12        6.81     13.43 o 
   1   7   2      201.86      201.73     25.26 o 
   2   7   2     1135.34     1261.62     65.47 o 
   3   7   2       41.29       65.68     15.76 o 
   4   7   2      455.87      507.71     39.34 o 
   5   7   2       22.59       12.33     15.77 o 
   6   7   2      109.67      133.50     27.48 o 
   7   7   2       41.38       61.78     14.49 o 
   8   7   2        4.50       10.18     11.70 o 
   9   7   2      103.78      110.57     16.73 o 
  10   7   2       56.46       44.82     15.68 o 
  -8   8   2      272.80      283.52     44.24 o 
  -7   8   2      331.74      380.82     48.67 o 
  -6   8   2       18.31       -1.97     14.53 o 
  -5   8   2     1054.59     1045.90     75.24 o 
  -4   8   2       51.93       67.41     18.76 o 
  -3   8   2      292.80      317.39     38.20 o 
  -2   8   2      146.93      163.64     30.36 o 
  -1   8   2      247.48      284.39     34.94 o 
   0   8   2      522.77      546.88     55.81 o 
   1   8   2      101.83      106.54     23.43 o 
   2   8   2     1017.03     1085.43     78.21 o 
   3   8   2       42.64       81.07     22.16 o 
   4   8   2      998.66     1040.03     79.68 o 
   5   8   2      788.36      906.72     85.29 o 
   6   8   2      328.19      323.98     36.13 o 
   7   8   2     1190.03     1115.93     65.02 o 
  -4   9   2      513.30      501.98     51.73 o 
  -3   9   2       51.55       48.14     28.71 o 
  -2   9   2      605.83      631.43     61.46 o 
  -1   9   2      759.61     1706.69    433.27 o 
   0   9   2      747.17      857.25     71.68 o 
   1   9   2     2010.48     2139.31    366.06 o 
   2   9   2        5.79        8.96     19.98 o 
   3   9   2     2267.34     2394.52    152.42 o 
   4   9   2      176.07      214.75     41.94 o 
 -15   1   3       86.62       73.97     32.39 o 
 -14   1   3       53.76       49.82     17.09 o 
 -13   1   3       51.90       50.66     20.07 o 
 -12   1   3      679.45      721.90     45.95 o 
 -11   1   3      321.06      399.26     30.49 o 
 -10   1   3     2912.53     2912.22     79.36 o 
  -9   1   3      551.61      596.57     34.14 o 
  -8   1   3      403.63      435.52     16.98 o 
  -7   1   3       41.85       28.50      5.51 o 
  -6   1   3     8230.57     8361.28    246.84 o 
  -5   1   3      591.60      644.87     15.12 o 
  -4   1   3     2528.81     2389.07     95.54 o 
  -3   1   3     4648.18     4899.91    258.73 o 
  -2   1   3     2663.50     2773.76    137.52 o 
  -1   1   3     1104.27     1140.07     37.82 o 
   0   1   3     3053.25     3255.03     62.84 o 
   1   1   3      830.55      842.98     22.97 o 
   2   1   3     3710.86     3414.12    139.89 o 
   3   1   3      941.27     1098.41     28.35 o 
   4   1   3       73.71       90.19      6.70 o 
   5   1   3     3155.56     3273.64     88.92 o 
   6   1   3      843.52      937.41     22.83 o 
   7   1   3      652.99      634.61     14.44 o 
   8   1   3      194.28      178.57      9.32 o 
   9   1   3     1482.47     1430.42     52.79 o 
  10   1   3       26.83       59.16     10.76 o 
  11   1   3      210.63      221.11     23.86 o 
  12   1   3      440.12      472.40     21.80 o 
  13   1   3      117.24       85.73     11.90 o 
  14   1   3       96.92       88.29     15.56 o 
 -15   2   3      621.11      685.34     67.48 o 
 -14   2   3      164.09      167.64     25.78 o 
 -13   2   3     1694.96     1787.49     66.12 o 
 -12   2   3     2871.02     3035.64    129.37 o 
 -11   2   3      492.11      533.02     21.21 o 
 -10   2   3     9352.51     9764.24    383.83 o 
  -9   2   3     1126.29     1125.99     34.99 o 
  -8   2   3     4387.34     4482.20    196.14 o 
  -7   2   3     1155.87     1101.72     39.02 o 
  -6   2   3       41.21       53.33     11.25 o 
  -5   2   3     2805.34     2406.25     71.56 o 
  -4   2   3      634.25      665.08     25.74 o 
  -3   2   3     3488.87     3251.51     88.12 o 
  -2   2   3       24.34       35.94     12.11 o 
  -1   2   3     5128.95     5180.70    136.71 o 
   0   2   3    24623.48    26551.41   1274.77 o 
   1   2   3       47.74       38.00      9.67 o 
   2   2   3    12491.45    12755.15    383.47 o 
   3   2   3     1377.98     1560.72     32.64 o 
   4   2   3     6644.93     6727.20    169.19 o 
   5   2   3     1019.43      965.50     25.82 o 
   6   2   3     6229.11     6448.91    171.67 o 
   7   2   3     3231.36     3403.55     87.58 o 
   8   2   3     2123.86     2078.87     82.02 o 
   9   2   3     3102.40     3028.42    118.02 o 
  10   2   3      193.21      145.78     16.15 o 
  11   2   3     3410.82     3244.67    118.53 o 
  12   2   3     1176.32     1226.44     56.42 o 
  13   2   3     2270.95     2446.94    128.68 o 
  14   2   3      611.54      607.82     49.12 o 
 -14   3   3     2592.69     2633.78     96.39 o 
 -13   3   3     3130.70     3305.19    121.81 o 
 -12   3   3      212.83      219.41     17.94 o 
 -11   3   3     8508.14     8621.40    330.54 o 
 -10   3   3      705.42      696.76     28.34 o 
  -9   3   3     8445.11     8485.46    474.41 o 
  -8   3   3     2096.66     2272.98    130.44 o 
  -7   3   3     3723.26     3842.40    127.15 o 
  -6   3   3     4304.87     4173.05    184.85 o 
  -5   3   3     1682.93     1831.33     69.06 o 
  -4   3   3    16620.75    16285.43    709.41 o 
  -3   3   3       21.17       26.07      7.15 o 
  -2   3   3    17183.32    17250.33    730.44 o 
  -1   3   3     5032.25     5264.05    156.79 o 
   0   3   3    30222.92    32912.33   1887.09 o 
   1   3   3    18374.33    20110.09    909.53 o 
   2   3   3     5602.01     6308.83    237.26 o 
   3   3   3    16441.35    17027.82    614.08 o 
   4   3   3      568.35      572.16     16.13 o 
   5   3   3     3789.85     3888.30     99.12 o 
   6   3   3     2835.59     2992.60     71.11 o 
   7   3   3     3950.59     3965.54    121.20 o 
   8   3   3     3492.15     3526.63    147.41 o 
   9   3   3     1591.28     1593.82     95.77 o 
  10   3   3     7859.02     7695.54    462.73 o 
  11   3   3       52.74       52.10      9.60 o 
  12   3   3     6913.46     6679.35    260.27 o 
  13   3   3      914.00      924.29     63.00 o 
  14   3   3     2879.72     2894.67    162.67 o 
 -13   4   3      633.61      735.06     38.05 o 
 -12   4   3     5159.88     5308.63    195.66 o 
 -11   4   3       36.63       49.45     11.86 o 
 -10   4   3     7699.83     7419.38    398.47 o 
  -9   4   3      324.40      334.38     21.83 o 
  -8   4   3     6100.97     5816.90    205.53 o 
  -7   4   3     6976.61     6784.22    281.56 o 
  -6   4   3     7092.49     7098.55    297.08 o 
  -5   4   3    14227.31    14385.31    653.85 o 
  -4   4   3     3710.33     3704.52    134.41 o 
  -3   4   3    21544.45    21664.25   1087.25 o 
  -2   4   3      451.61      442.65     22.14 o 
  -1   4   3    10370.17    10290.06    392.56 o 
   0   4   3     5765.06     6245.80    211.64 o 
   1   4   3    10016.21    10917.04    439.30 o 
   2   4   3    18769.69    20817.79   1027.64 o 
   3   4   3        6.67       27.14      8.08 o 
   4   4   3    15122.55    15758.26    597.95 o 
   5   4   3      778.46      811.98     26.82 o 
   6   4   3    10092.88    10107.04    336.53 o 
   7   4   3     4226.76     4307.85    124.87 o 
   8   4   3     6414.39     6403.79    192.77 o 
   9   4   3     5410.20     5355.71    206.83 o 
  10   4   3      291.42      305.96     25.21 o 
  11   4   3     5342.05     5172.84    272.11 o 
  12   4   3        6.22       11.02     13.03 o 
  13   4   3     4669.52     4421.82    209.81 o 
 -13   5   3     5109.14     4968.89    258.69 o 
 -12   5   3      708.19      754.19     54.10 o 
 -11   5   3     5937.62     5955.03    278.06 o 
 -10   5   3       65.71       72.11     13.53 o 
  -9   5   3     9968.75     9622.39    404.04 o 
  -8   5   3     2149.58     2071.01    114.80 o 
  -7   5   3     6600.93     6395.22    291.32 o 
  -6   5   3    15868.37    15695.35    792.01 o 
  -5   5   3     1490.28     1403.58     68.16 o 
  -4   5   3    16854.89    16839.46    853.64 o 
  -3   5   3       48.67       81.17     14.55 o 
  -2   5   3    12217.94    12444.20    556.44 o 
  -1   5   3     3237.66     3122.63    111.46 o 
   0   5   3     7823.57     8211.01    314.19 o 
   1   5   3    14810.49    15656.48    715.04 o 
   2   5   3     2066.44     2081.97     74.56 o 
   3   5   3    16929.31    17720.18    852.29 o 
   4   5   3     3016.67     2939.39    113.06 o 
   5   5   3    11377.67    11688.01    446.08 o 
   6   5   3     2458.22     2372.61     77.13 o 
   7   5   3    10205.86    10036.59    367.64 o 
   8   5   3     8842.27     8658.96    312.68 o 
   9   5   3     2502.76     2304.11     74.88 o 
  10   5   3     8796.82     8200.28    439.76 o 
  11   5   3        1.41       15.99     11.17 o 
  12   5   3     5065.37     4564.40    297.93 o 
 -11   6   3      195.41      190.09     24.79 o 
 -10   6   3    10149.83     9925.97    402.37 o 
  -9   6   3     1182.96     1150.22     57.68 o 
  -8   6   3    10727.76    10418.64    521.56 o 
  -7   6   3     3667.90     3451.78    157.31 o 
  -6   6   3     4248.29     4113.52    208.73 o 
  -5   6   3    14820.33    14288.99    711.83 o 
  -4   6   3       71.14      110.69     28.90 o 
  -3   6   3    16846.75    16931.01    932.00 o 
  -2   6   3     1969.87     2001.98     95.62 o 
  -1   6   3    13984.39    14337.34    691.01 o 
   0   6   3     7903.07     8143.91    358.27 o 
   1   6   3     6717.33     6786.47    278.82 o 
   2   6   3    11918.37    12500.78    600.03 o 
   3   6   3     4219.77     4353.33    183.06 o 
   4   6   3    13025.08    13325.60    624.47 o 
   5   6   3       48.26       63.97     13.23 o 
   6   6   3    12811.31    13330.29    599.12 o 
   7   6   3     5201.15     5186.92    191.27 o 
   8   6   3     2508.02     2436.06    120.53 o 
   9   6   3     9257.00     8754.04    356.51 o 
  10   6   3      269.01      257.17     30.23 o 
  11   6   3     6885.31     6129.64    374.16 o 
 -10   7   3       85.39       81.24     17.26 o 
  -9   7   3     8015.34     7388.77    413.14 o 
  -8   7   3     1766.26     1683.41     99.57 o 
  -7   7   3     9547.56     9061.51    479.10 o 
  -6   7   3     6855.84     6579.00    322.20 o 
  -5   7   3     1262.91     1271.98     72.42 o 
  -4   7   3    12541.41    12919.23    691.00 o 
  -3   7   3      430.52      404.10     40.46 o 
  -2   7   3    11396.85    11729.76    604.13 o 
  -1   7   3     2740.78     2920.40    129.88 o 
   0   7   3     6136.52     6506.41    288.10 o 
   1   7   3     6734.66     7205.01    336.94 o 
   2   7   3     3059.00     3287.06    154.18 o 
   3   7   3    14299.54    15239.47    836.57 o 
   4   7   3      720.91      671.94     43.59 o 
   5   7   3    14249.25    14766.09    845.77 o 
   6   7   3     3355.72     3407.08    131.38 o 
   7   7   3     4706.01     4633.92    202.08 o 
   8   7   3     5445.28     5121.94    221.99 o 
   9   7   3     1950.09     1956.29     87.65 o 
  -8   8   3     4228.62     3978.48    250.68 o 
  -7   8   3     4553.17     4381.37    254.84 o 
  -6   8   3     3050.15     2848.25    162.51 o 
  -5   8   3     6298.19     6038.96    301.38 o 
  -4   8   3      668.22      715.26     66.16 o 
  -3   8   3    13630.04    13271.96    724.97 o 
  -2   8   3      554.76      623.12     55.14 o 
  -1   8   3    10045.21    10065.29    515.26 o 
   0   8   3     4619.87     4769.65    233.53 o 
   1   8   3     1667.81     1702.37     97.21 o 
   2   8   3     6206.60     6647.99    418.44 o 
   3   8   3       72.56       90.79     21.45 o 
   4   8   3    11354.88    11934.11    754.08 o 
   5   8   3      773.79      799.83     55.94 o 
   6   8   3     6964.85     7024.16    327.02 o 
   7   8   3     5026.30     5093.52    243.16 o 
  -4   9   3     4606.59     4623.06    331.62 o 
  -3   9   3       27.72       18.46     18.59 o 
  -2   9   3     5240.70     5557.22    390.64 o 
  -1   9   3     1348.78     1499.07    105.41 o 
   0   9   3     4105.02     4298.31    428.46 o 
   1   9   3     3664.78     4067.28    278.05 o 
   2   9   3      724.39      834.78     80.50 o 
   3   9   3     5934.29     6672.30    527.77 o 
 -15   0   4     6855.17     8349.59    981.52 o 
 -14   0   4     2402.84     2850.14    220.97 o 
 -13   0   4     4820.07     5377.02    546.68 o 
 -12   0   4    13134.56    13353.44    761.13 o 
 -11   0   4     2128.54     2124.86    128.46 o 
 -10   0   4    15503.04    15783.75   1193.10 o 
  -9   0   4     1743.06     1590.62    130.17 o 
  -8   0   4    35551.71    34566.55   3161.06 o 
  -7   0   4     3901.32     3621.16    155.92 o 
  -6   0   4    13276.48    11159.16    788.10 o 
  -5   0   4    65465.77    65438.18   7238.61 o 
  -4   0   4      743.57      858.36     76.33 o 
  -3   0   4    26471.53    23491.28   2403.42 o 
  -1   0   4    46493.85    48687.32   6107.01 o 
   0   0   4      430.02      321.83     36.52 o 
   1   0   4    21958.80    23088.38   1252.77 o 
   2   0   4    29899.35    29628.90   2953.61 o 
   3   0   4    35611.18    38574.60   2086.37 o 
   4   0   4    17253.05    15594.41    594.20 o 
   5   0   4      284.31      318.89     26.02 o 
   6   0   4     7221.72     6230.96    268.72 o 
   7   0   4     2253.84     1939.92     89.32 o 
   8   0   4    11647.32    10340.68    575.69 o 
   9   0   4    12348.16    11017.30    653.33 o 
  10   0   4     6708.59     6026.76    361.51 o 
  11   0   4    12853.29    11424.89    631.80 o 
  12   0   4       97.88       92.58      9.98 o 
  13   0   4    11305.31    11192.19    760.70 o 
  14   0   4      199.97      265.68     47.36 o 
 -15   1   4       80.78       70.44     27.24 o 
 -14   1   4     8033.23     8984.71    429.76 o 
 -13   1   4     3600.11     4041.63    197.61 o 
 -12   1   4     3601.60     3997.86    211.55 o 
 -11   1   4    12519.71    12966.83    631.89 o 
 -10   1   4      642.14      705.71     34.95 o 
  -9   1   4    17468.78    16893.86    811.33 o 
  -8   1   4       27.41       63.14     21.12 o 
  -7   1   4    20874.81    19964.31   1231.38 o 
  -6   1   4    14721.10    13614.05   1066.30 o 
  -5   1   4    12870.64    10883.14    530.95 o 
  -4   1   4    48389.11    39068.51   2867.31 o 
  -3   1   4     3565.94     3186.51    257.83 o 
  -2   1   4    27711.84    25839.58   1860.67 o 
  -1   1   4       74.93      113.01      9.86 o 
   0   1   4    13176.47    11306.30    533.55 o 
   1   1   4    15766.10    14254.01    551.33 o 
   2   1   4    21216.56    20906.43    937.99 o 
   3   1   4    42303.59    44490.45   3053.58 o 
   4   1   4     7925.73     8317.49    381.41 o 
   5   1   4    36830.15    39380.15   2188.89 o 
   6   1   4     2355.23     2447.81     57.10 o 
   7   1   4    22443.53    22251.22    774.11 o 
   8   1   4     7753.66     7436.25    227.23 o 
   9   1   4    13312.92    12201.41    568.82 o 
  10   1   4    11928.49    10229.05    498.36 o 
  11   1   4     1779.90     1621.08     78.84 o 
  12   1   4    10983.79    10268.78    360.12 o 
  13   1   4      156.99      166.38     22.46 o 
  14   1   4     8895.19     8779.74    599.98 o 
 -15   2   4     8184.86     9979.52    723.19 o 
 -14   2   4     1851.78     2269.54    168.46 o 
 -13   2   4     5026.03     5336.72    283.35 o 
 -12   2   4     6074.06     6131.23    264.80 o 
 -11   2   4     2914.37     2946.48     89.90 o 
 -10   2   4    25710.59    26672.44   1380.66 o 
  -9   2   4        3.71       70.77     35.09 o 
  -8   2   4    16652.87    16514.25    652.84 o 
  -7   2   4     5956.89     6441.45    326.78 o 
  -6   2   4    13403.14    13473.21    585.43 o 
  -5   2   4    17114.34    16902.97    660.42 o 
  -4   2   4     9614.55     9481.63    347.27 o 
  -3   2   4    50854.25    52566.71   3907.85 o 
  -2   2   4     5992.25     6361.89    199.53 o 
  -1   2   4    20865.47    20896.87    932.04 o 
   0   2   4    27387.76    30340.11   1430.46 o 
   1   2   4    27981.32    29375.63   1326.94 o 
   2   2   4    40408.53    45730.52   2612.06 o 
   3   2   4     3127.51     2835.64     51.35 o 
   4   2   4    33574.02    36145.86   1676.40 o 
   5   2   4       29.35       73.83     16.45 o 
   6   2   4    25434.69    27419.06   1327.89 o 
   7   2   4     6148.16     6445.50    176.07 o 
   8   2   4    11789.58    11830.32    372.66 o 
   9   2   4     8844.52     8503.70    246.91 o 
  10   2   4     1070.85     1056.89     37.87 o 
  11   2   4     9879.55     9278.31    337.17 o 
  12   2   4       61.03       97.37     18.69 o 
  13   2   4     5455.28     5622.77    332.72 o 
  14   2   4     1711.47     1656.86    133.56 o 
 -14   3   4     3731.96     3911.53    183.68 o 
 -13   3   4     3496.19     3454.76    114.32 o 
 -12   3   4     1034.37     1110.21     49.72 o 
 -11   3   4     8576.19     8849.81    331.31 o 
 -10   3   4      362.02      411.75     32.61 o 
  -9   3   4    10535.19    10783.17    520.95 o 
  -8   3   4     1364.87     1391.17     75.39 o 
  -7   3   4     4104.83     4205.26    242.45 o 
  -6   3   4     3614.95     3600.44    183.20 o 
  -5   3   4     6695.08     6646.03    280.20 o 
  -4   3   4    17075.88    16384.52    730.60 o 
  -3   3   4     5815.34     5817.12    205.62 o 
  -2   3   4    22870.75    23251.36   1166.40 o 
  -1   3   4       84.94       70.97     10.58 o 
   0   3   4    15662.57    15716.96    631.37 o 
   1   3   4     4691.45     4422.57    128.25 o 
   2   3   4    16802.30    17963.90    676.17 o 
   3   3   4    12332.67    12739.56    413.98 o 
   4   3   4     1272.56     1296.02     29.99 o 
   5   3   4    11515.35    11846.09    365.25 o 
   6   3   4       34.61       49.85      6.64 o 
   7   3   4     7817.59     7879.60    258.93 o 
   8   3   4     4911.57     4943.71    174.48 o 
   9   3   4     1841.30     1926.50     97.94 o 
  10   3   4     4062.24     4167.53    195.93 o 
  11   3   4     2762.88     2613.42    126.72 o 
  12   3   4     8525.49     7940.53    370.31 o 
  13   3   4       34.46       53.07     18.74 o 
 -13   4   4     2264.18     2278.28    105.34 o 
 -12   4   4     2770.49     3050.46    142.08 o 
 -11   4   4     1787.26     1936.99    137.75 o 
 -10   4   4     5178.80     5373.68    364.05 o 
  -9   4   4        0.89       20.70      8.69 o 
  -8   4   4     5133.98     5147.53    199.66 o 
  -7   4   4     1182.37     1232.52     78.75 o 
  -6   4   4     1118.53     1094.16     66.48 o 
  -5   4   4     3141.42     3042.37    112.30 o 
  -4   4   4     3660.67     3725.87    131.10 o 
  -3   4   4     9170.33     9431.55    376.94 o 
  -2   4   4      221.56      242.69     18.00 o 
  -1   4   4    19482.85    20527.60   1001.44 o 
   0   4   4     2684.39     2818.54     92.56 o 
   1   4   4     2062.84     2021.42     61.75 o 
   2   4   4    10197.18    10664.88    394.80 o 
   3   4   4      907.96     1013.93     29.41 o 
   4   4   4     6467.41     6798.49    200.62 o 
   5   4   4      549.17      519.92     21.81 o 
   6   4   4     6987.97     7170.71    223.57 o 
   7   4   4     1027.02      986.46     33.82 o 
   8   4   4     3601.20     3277.08    138.60 o 
   9   4   4     6412.06     6273.19    238.41 o 
  10   4   4     2042.18     1870.64    110.24 o 
  11   4   4     3728.19     3408.00    236.31 o 
  12   4   4       85.50       77.49     17.39 o 
  13   4   4     2806.11     2569.78    177.63 o 
 -12   5   4      948.73      926.42     61.07 o 
 -11   5   4     1738.23     1765.29     80.89 o 
 -10   5   4       20.37       39.42     10.89 o 
  -9   5   4     2358.00     2296.82     99.90 o 
  -8   5   4       11.05       40.49     15.04 o 
  -7   5   4     3115.80     2921.00    155.54 o 
  -6   5   4      596.52      589.83     46.92 o 
  -5   5   4     1687.11     1575.00     71.46 o 
  -4   5   4     2309.95     2343.26    101.12 o 
  -3   5   4       85.06       87.94     14.22 o 
  -2   5   4     4964.81     5001.27    182.57 o 
  -1   5   4       18.47       29.50     12.85 o 
   0   5   4     2758.82     2774.19    124.90 o 
   1   5   4     1419.65     1554.09     58.13 o 
   2   5   4       84.19      107.49     13.04 o 
   3   5   4     2987.07     3074.22    121.43 o 
   4   5   4     3337.36     3567.08    105.45 o 
   5   5   4     3349.74     3297.49    103.50 o 
   6   5   4      159.62      157.41     12.18 o 
   7   5   4     1274.18     1261.17     43.58 o 
   8   5   4      319.60      343.51     23.12 o 
   9   5   4     2374.70     2291.06    141.28 o 
  10   5   4     3026.30     2800.16    165.12 o 
  11   5   4       70.08       66.69     25.19 o 
  12   5   4      956.87     1008.61     91.04 o 
 -11   6   4        3.97       35.03     16.96 o 
 -10   6   4      247.05      249.87     23.08 o 
  -9   6   4       65.79       89.23     15.08 o 
  -8   6   4     1474.74     1522.87    105.35 o 
  -7   6   4      757.85      723.10     49.85 o 
  -6   6   4     1901.44     1774.82     89.26 o 
  -5   6   4     2490.22     2489.99    113.51 o 
  -4   6   4      121.82      124.42     18.13 o 
  -3   6   4     1365.07     1297.66     68.07 o 
  -2   6   4      349.56      375.32     29.10 o 
  -1   6   4      395.82      432.77     30.38 o 
   0   6   4       24.79       28.41     12.19 o 
   1   6   4       13.35       37.44     17.39 o 
   2   6   4      735.32      810.17     45.07 o 
   3   6   4       51.04       73.95     13.31 o 
   4   6   4     1809.26     1883.41     77.03 o 
   5   6   4       93.45       95.04     12.29 o 
   6   6   4       42.43       40.43     10.29 o 
   7   6   4       11.08       28.82     10.22 o 
   8   6   4      371.64      403.46     26.45 o 
   9   6   4      246.08      248.62     20.09 o 
  10   6   4      269.37      229.97     29.43 o 
 -10   7   4       45.56       36.34     19.15 o 
  -9   7   4      225.21      202.94     36.88 o 
  -8   7   4      175.80      164.93     27.16 o 
  -7   7   4       21.96       26.79     16.12 o 
  -6   7   4       58.81       64.85     20.35 o 
  -5   7   4      263.74      273.81     35.86 o 
  -4   7   4       34.66       54.72     16.52 o 
  -3   7   4       29.43       16.60     14.29 o 
  -2   7   4        8.65       25.97     13.93 o 
  -1   7   4        3.95        8.56     15.98 o 
   0   7   4        0.49       32.45     19.63 o 
   1   7   4       22.67       38.00     16.42 o 
   2   7   4      337.13      376.75     36.55 o 
   3   7   4      107.92      135.24     22.86 o 
   4   7   4       56.60       61.93     14.74 o 
   5   7   4        2.76       25.68     11.56 o 
   6   7   4       97.99       86.39     16.11 o 
   7   7   4        0.06       21.29     12.41 o 
   8   7   4      200.82      178.30     21.83 o 
   9   7   4       49.99       49.46     16.01 o 
  -7   8   4       79.23       70.82     23.76 o 
  -6   8   4      458.68      412.56     48.87 o 
  -5   8   4      437.29      440.96     52.24 o 
  -4   8   4        1.86        1.30     14.84 o 
  -3   8   4      549.86      552.18     46.21 o 
  -2   8   4       28.95       35.22     17.86 o 
  -1   8   4      637.51      707.82     54.18 o 
   0   8   4      309.89      314.11     38.62 o 
   1   8   4      133.91      180.08     28.30 o 
   2   8   4      340.17      400.53     39.16 o 
   3   8   4      119.43      145.52     24.86 o 
   4   8   4      435.90      457.43     40.57 o 
   5   8   4        7.40       -0.12      9.61 o 
   6   8   4      395.10      406.53     35.97 o 
   7   8   4       80.33       75.54     32.83 o 
  -3   9   4      114.78      112.15     29.70 o 
  -2   9   4     3290.74     3186.75    188.73 o 
  -1   9   4      352.85      368.70     46.07 o 
   0   9   4     1620.92     1889.43    149.27 o 
   1   9   4      825.75     1003.52     81.07 o 
   2   9   4     1040.23     1139.49    119.58 o 
 -15   1   5       68.07       54.63     36.45 o 
 -14   1   5       96.34       72.45     32.53 o 
 -13   1   5       16.09       20.39     15.06 o 
 -12   1   5      382.46      454.15     34.30 o 
 -11   1   5      402.02      462.97     46.03 o 
 -10   1   5      304.61      267.98     36.87 o 
  -9   1   5      264.48      354.09     26.85 o 
  -8   1   5        1.48       13.77     10.14 o 
  -7   1   5     4805.14     4579.11    310.71 o 
  -6   1   5       57.67       55.92     24.45 o 
  -5   1   5      409.45      326.39     29.07 o 
  -4   1   5      311.43      311.35     79.92 o 
  -3   1   5    10157.08     9132.01    761.77 o 
  -2   1   5     8094.08     7966.62    568.19 o 
  -1   1   5      359.74      290.41     10.12 o 
   0   1   5      202.37      245.62      8.26 o 
   1   1   5      855.42      934.10     33.77 o 
   2   1   5      903.75      936.02     29.60 o 
   3   1   5       87.96       65.73     12.29 o 
   4   1   5     2042.60     1949.52    110.97 o 
   5   1   5      328.16      363.86     13.10 o 
   6   1   5        0.77        7.25      6.63 o 
   7   1   5     2335.98     2412.49     82.90 o 
   8   1   5       36.67       36.72      9.15 o 
   9   1   5      760.45      883.96     65.34 o 
  10   1   5      316.09      270.25     28.49 o 
  11   1   5      502.27      413.38     25.04 o 
  12   1   5      249.81      307.18     25.21 o 
  13   1   5       50.17       82.55     27.68 o 
  14   1   5      883.60      881.67     84.82 o 
 -14   2   5        5.21       10.28     17.09 o 
 -13   2   5     1628.70     1918.84    134.35 o 
 -12   2   5      601.19      577.72     60.43 o 
 -11   2   5     1341.51     1195.39     50.71 o 
 -10   2   5     1160.50     1139.62     48.08 o 
  -9   2   5      376.48      354.07     22.58 o 
  -8   2   5     1788.26     1841.62     70.90 o 
  -7   2   5      122.25      133.55     22.63 o 
  -6   2   5     3066.34     2781.68    133.00 o 
  -5   2   5     1637.72     1603.40     99.02 o 
  -4   2   5     3999.15     3825.68    169.85 o 
  -3   2   5     9085.86     8417.32    348.74 o 
  -2   2   5     1636.91     1664.20     61.71 o 
  -1   2   5    19259.02    19428.04    753.35 o 
   0   2   5     7066.84     7067.31    190.13 o 
   1   2   5      899.30      697.70     20.92 o 
   2   2   5     1836.62     1592.97     55.72 o 
   3   2   5     6093.50     6072.70    276.93 o 
   4   2   5     1900.95     1844.46     46.95 o 
   5   2   5     1760.95     1775.06     60.08 o 
   6   2   5     6947.72     7187.18    229.27 o 
   7   2   5      151.67      179.06     12.96 o 
   8   2   5     6895.55     6806.78    273.46 o 
   9   2   5     1105.41     1074.63     47.66 o 
  10   2   5     2339.27     2262.02    123.80 o 
  11   2   5     1225.97     1028.99    100.39 o 
  12   2   5      412.21      364.13     32.58 o 
  13   2   5     2272.15     2325.39    180.98 o 
 -14   3   5     3481.93     3801.85    186.49 o 
 -13   3   5      873.50      843.71     49.50 o 
 -12   3   5     2234.34     2164.69    119.09 o 
 -11   3   5     6698.66     7022.02    347.37 o 
 -10   3   5      949.01     1093.09     78.49 o 
  -9   3   5    13603.24    14387.76    591.22 o 
  -8   3   5      173.13      186.37     11.62 o 
  -7   3   5     4878.61     5193.75    357.74 o 
  -6   3   5     1218.38     1154.36     60.20 o 
  -5   3   5    10794.89    10728.54    450.81 o 
  -4   3   5     6324.60     6462.56    233.66 o 
  -3   3   5     4430.63     4379.55    155.51 o 
  -2   3   5     9131.69     8937.35    314.80 o 
  -1   3   5      378.14      425.16     20.21 o 
   0   3   5    12079.42    11900.69    416.84 o 
   1   3   5     7275.75     7658.46    206.92 o 
   2   3   5     9877.31     9931.54    315.50 o 
   3   3   5     2909.20     3112.74     68.05 o 
   4   3   5     3457.43     3544.74     86.37 o 
   5   3   5     9969.32    10209.04    305.30 o 
   6   3   5      350.97      345.80     11.50 o 
   7   3   5     6533.85     6291.00    257.86 o 
   8   3   5     1770.85     1937.39     63.09 o 
   9   3   5     3867.04     4115.03    184.96 o 
  10   3   5     1964.20     2093.72     57.47 o 
  11   3   5       59.96      105.42     19.73 o 
  12   3   5     3107.97     2832.92    158.84 o 
  13   3   5       46.54       70.87     23.88 o 
 -13   4   5     5683.35     5545.39    327.28 o 
 -12   4   5     2344.52     2345.13    131.01 o 
 -11   4   5     1913.56     2024.79     94.74 o 
 -10   4   5     8636.32     8902.44    444.25 o 
  -9   4   5     1544.15     1639.77    135.63 o 
  -8   4   5     9586.40     9062.66    359.07 o 
  -7   4   5     1249.90     1277.07     82.87 o 
  -6   4   5     6337.14     6364.43    303.05 o 
  -5   4   5     9135.08     9153.53    382.59 o 
  -4   4   5     6904.69     6738.76    254.44 o 
  -3   4   5    13129.80    13136.89    568.87 o 
  -2   4   5     1499.16     1573.59     80.83 o 
  -1   4   5     5980.69     5936.11    200.63 o 
   0   4   5      369.91      518.55     45.79 o 
   1   4   5    28214.16    29847.74   1754.19 o 
   2   4   5     4935.27     5177.88    155.88 o 
   3   4   5     5607.03     5742.05    166.22 o 
   4   4   5     8127.85     8225.07    266.07 o 
   5   4   5      118.27      147.56     10.00 o 
   6   4   5     8615.39     8706.63    257.72 o 
   7   4   5      554.50      574.99     22.80 o 
   8   4   5     8910.42     8769.23    335.49 o 
   9   4   5     2019.17     1901.19    128.36 o 
  10   4   5     3759.67     3469.85    217.05 o 
  11   4   5     5386.15     4883.30    373.22 o 
  12   4   5      360.32      418.20     49.55 o 
 -12   5   5     4549.99     4581.27    224.92 o 
 -11   5   5     4178.04     3950.44    260.49 o 
 -10   5   5     2100.14     1996.15    144.86 o 
  -9   5   5     7194.30     6887.20    316.84 o 
  -8   5   5      144.64      157.70     27.09 o 
  -7   5   5     9390.37     9101.25    466.60 o 
  -6   5   5      743.39      697.56     45.69 o 
  -5   5   5    10460.04    10425.54    522.90 o 
  -4   5   5    10330.66    10134.74    445.22 o 
  -3   5   5     5487.39     5591.11    243.72 o 
  -2   5   5    12249.20    12664.45    590.54 o 
  -1   5   5      454.83      527.81     30.44 o 
   0   5   5    13422.40    14120.49    636.89 o 
   1   5   5     1241.21     1239.95     49.85 o 
   2   5   5    17926.17    18011.43    926.73 o 
   3   5   5    11472.07    11718.34    433.31 o 
   4   5   5     6914.79     6928.02    228.82 o 
   5   5   5    13125.00    12889.38    488.11 o 
   6   5   5      186.00      212.74     14.29 o 
   7   5   5    19354.77    18860.80    791.83 o 
   8   5   5      930.42      908.80     32.09 o 
   9   5   5     7451.52     6780.81    333.81 o 
  10   5   5     2978.19     2719.63    241.53 o 
  11   5   5     3395.70     3123.81    237.31 o 
 -11   6   5     3776.70     3454.35    222.35 o 
 -10   6   5     6504.12     6340.30    485.00 o 
  -9   6   5      672.81      642.13     45.16 o 
  -8   6   5    13560.24    12836.01    983.10 o 
  -7   6   5       38.04       51.10     17.82 o 
  -6   6   5    15925.92    15817.29    938.28 o 
  -5   6   5     5937.56     5625.54    248.95 o 
  -4   6   5     4746.72     4730.04    234.29 o 
  -3   6   5     8707.03     8685.12    384.22 o 
  -2   6   5     1896.15     2043.87    104.49 o 
  -1   6   5    15877.10    16651.51    891.79 o 
   0   6   5       66.57      119.38     18.20 o 
   1   6   5    10591.28    11190.53    507.64 o 
   2   6   5     5047.81     5167.59    212.72 o 
   3   6   5     9405.25    10036.48    393.99 o 
   4   6   5    10431.70    10932.86    436.76 o 
   5   6   5      709.02      727.28     37.56 o 
   6   6   5     7867.29     7727.17    291.33 o 
   7   6   5       13.58       13.05      9.26 o 
   8   6   5     7497.82     7132.62    263.88 o 
   9   6   5     1400.98     1350.10     66.30 o 
  10   6   5     5126.02     4958.59    344.79 o 
  -9   7   5     8479.83     7907.66    447.36 o 
  -8   7   5        3.28       -1.32     16.22 o 
  -7   7   5    10928.66    10388.71    617.71 o 
  -6   7   5     2547.67     2396.22    125.89 o 
  -5   7   5     5707.78     5514.98    260.68 o 
  -4   7   5     6146.49     5957.35    290.78 o 
  -3   7   5     2366.49     2350.05    127.20 o 
  -2   7   5    15999.03    16069.19    911.97 o 
  -1   7   5        4.95       50.97     20.53 o 
   0   7   5    15134.89    15313.22    878.45 o 
   1   7   5     2705.90     2807.70    130.33 o 
   2   7   5     5624.19     5897.86    270.55 o 
   3   7   5     5757.30     5880.49    269.82 o 
   4   7   5     2661.02     2763.06    113.83 o 
   5   7   5     9257.38     9064.21    397.61 o 
   6   7   5       14.12       22.98     10.18 o 
   7   7   5     5661.84     5569.12    230.99 o 
   8   7   5     1420.60     1356.01     57.25 o 
  -7   8   5      425.33      369.37     51.25 o 
  -6   8   5     5936.42     5951.46    340.08 o 
  -5   8   5     1863.21     2071.37    139.82 o 
  -4   8   5     3999.25     3883.06    213.83 o 
  -3   8   5     6890.14     6736.01    364.78 o 
  -2   8   5      607.51      608.40     68.85 o 
  -1   8   5     8723.34     8903.45    516.05 o 
   0   8   5      213.28      233.29     31.21 o 
   1   8   5     8513.37     9128.73    471.98 o 
   2   8   5     2380.46     2580.40    137.03 o 
   3   8   5     3717.30     3814.28    201.52 o 
   4   8   5     7420.05     7531.13    322.50 o 
   5   8   5     1466.20     1441.94     98.09 o 
   6   8   5     8390.52     8171.04    365.66 o 
  -2   9   5     5061.25     5094.83    290.04 o 
  -1   9   5      244.14      207.59     44.80 o 
   0   9   5     5590.38     5903.01    337.71 o 
   1   9   5      250.68      816.30    384.86 o 
 -15   0   6     5309.26     5764.82    632.21 o 
 -14   0   6      557.29      786.47     94.89 o 
 -13   0   6    14422.34    15755.92   1332.27 o 
 -12   0   6     3467.62     3825.49    391.74 o 
 -11   0   6    12115.36    11774.75    637.57 o 
 -10   0   6     7791.86     7560.36    404.40 o 
  -9   0   6     7704.69     7305.35    569.16 o 
  -8   0   6    20606.13    19987.46   1319.13 o 
  -7   0   6     2958.34     2892.81     97.37 o 
  -6   0   6    27453.38    28221.24   1994.57 o 
  -5   0   6     1076.59      839.88     78.27 o 
  -4   0   6    41688.13    34983.61   4546.24 o 
  -3   0   6    10601.39     9154.91    383.34 o 
  -2   0   6    18623.07    19272.04   1124.07 o 
  -1   0   6    34575.29    35193.17   2852.48 o 
   0   0   6      591.94      913.28     35.99 o 
   1   0   6    76266.71    88986.86   9597.68 o 
   2   0   6     1255.96     1212.90     51.49 o 
   3   0   6    35330.36    35286.17   2934.90 o 
   4   0   6    15740.13    14201.69   1693.60 o 
   5   0   6     3924.93     3955.73    554.66 o 
   6   0   6    13168.63    11562.60   1512.81 o 
   7   0   6       56.46       82.70     20.79 o 
   8   0   6    16503.62    16106.52   2642.39 o 
   9   0   6      266.85      394.76    108.98 o 
  10   0   6    16974.53    16048.24   2147.95 o 
  11   0   6     7925.60     7825.70   1149.47 o 
  12   0   6     3062.40     3019.96    245.41 o 
  13   0   6     9720.96     9490.61    864.21 o 
 -14   1   6     8699.92     9490.59    884.11 o 
 -13   1   6      105.21      155.62     59.07 o 
 -12   1   6    11440.09    12426.29    630.54 o 
 -11   1   6     4505.01     4690.15    191.35 o 
 -10   1   6     8259.63     8039.67    340.09 o 
  -9   1   6    11035.20    10632.01    574.22 o 
  -8   1   6     2521.30     2455.10     90.04 o 
  -7   1   6    22951.08    22731.41   2002.21 o 
  -6   1   6     1302.80     1175.70     94.79 o 
  -5   1   6    21789.25    18135.92   1256.58 o 
  -4   1   6     9421.22     8597.18    870.15 o 
  -3   1   6    17995.45    15359.09   1850.34 o 
  -2   1   6    18127.55    17625.88    864.97 o 
  -1   1   6     2452.95     2310.44     53.31 o 
   0   1   6    48521.20    48702.95   2953.78 o 
   1   1   6     1621.45     1864.80     71.51 o 
   2   1   6    46450.22    50412.59   2568.17 o 
   3   1   6     9575.12     9855.12    356.03 o 
   4   1   6    14711.79    14360.93    502.99 o 
   5   1   6    13902.86    14338.77    506.41 o 
   6   1   6      768.11      787.36     25.68 o 
   7   1   6    16151.38    16859.94    698.79 o 
   8   1   6      103.28      130.30     14.86 o 
   9   1   6    18910.29    18678.11    914.23 o 
  10   1   6     1895.42     1809.07     74.36 o 
  11   1   6     6602.22     6197.66    296.80 o 
  12   1   6     5886.95     5849.09    329.87 o 
  13   1   6     1007.68     1109.33    116.08 o 
 -14   2   6       67.23       61.22     23.11 o 
 -13   2   6     6893.94     8697.37    763.64 o 
 -12   2   6      268.45      317.44     39.27 o 
 -11   2   6     5795.86     5787.41    282.54 o 
 -10   2   6     7300.73     7490.58    325.93 o 
  -9   2   6     1999.97     1995.45    121.78 o 
  -8   2   6    11472.29     8815.56    856.15 o 
  -7   2   6      108.07      159.66     24.48 o 
  -6   2   6    25393.59    22950.80   1509.83 o 
  -5   2   6     3924.20     3915.62    276.88 o 
  -4   2   6    21839.92    23111.96   1183.08 o 
  -3   2   6     9744.52     9027.99    322.01 o 
  -2   2   6     8963.27     8054.39    312.27 o 
  -1   2   6    10607.31     9028.31    383.72 o 
   0   2   6     1089.17      982.60     32.08 o 
   1   2   6    13593.91    12563.20    550.79 o 
   2   2   6     1496.72     1424.56     34.69 o 
   3   2   6    22668.05    23734.10    844.85 o 
   4   2   6     6811.09     6801.37    193.15 o 
   5   2   6     5390.88     5268.32    194.98 o 
   6   2   6    22000.46    22993.40   1056.65 o 
   7   2   6      265.39      306.79     25.02 o 
   8   2   6    22433.98    22157.75   1107.51 o 
   9   2   6      214.89      220.22     18.90 o 
  10   2   6     8058.74     7894.04    413.18 o 
  11   2   6     1039.30      947.02    107.40 o 
  12   2   6     3021.38     2989.07    215.21 o 
  13   2   6     6992.77     7461.75    567.15 o 
 -14   3   6     5848.14     6279.44    314.56 o 
 -13   3   6      337.34      375.61     38.01 o 
 -12   3   6     7153.96     7333.83    371.88 o 
 -11   3   6     1842.13     1958.63    143.96 o 
 -10   3   6     9162.43     9063.34    423.18 o 
  -9   3   6    16079.87    15471.79   1083.40 o 
  -8   3   6      691.98      626.25     56.32 o 
  -7   3   6    13150.76    12282.34    766.76 o 
  -6   3   6     1183.30     1154.66     24.95 o 
  -5   3   6    14615.86    14061.95    681.67 o 
  -4   3   6     3102.10     2991.14    116.65 o 
  -3   3   6     6821.23     6638.13    194.39 o 
  -2   3   6    12168.13    11844.64    416.93 o 
  -1   3   6     1445.35     1399.58     39.58 o 
   0   3   6    19355.00    19127.80    782.36 o 
   1   3   6     2492.59     2451.43     60.51 o 
   2   3   6    15154.75    15092.47    543.12 o 
   3   3   6     1122.55     1185.22     27.02 o 
   4   3   6     4438.96     4295.82    155.55 o 
   5   3   6     3006.94     3132.58     87.09 o 
   6   3   6     2623.43     2549.14     65.59 o 
   7   3   6    16585.41    17649.27    884.64 o 
   8   3   6     1106.58     1103.83     62.54 o 
   9   3   6     6685.08     6397.13    258.74 o 
  10   3   6     2218.76     2162.14    117.37 o 
  11   3   6     1281.64     1131.34    110.84 o 
  12   3   6     4396.96     3843.89    338.47 o 
 -13   4   6     3220.64     3292.83    159.97 o 
 -12   4   6      721.81      759.72     61.99 o 
 -11   4   6     3115.05     2883.27    159.27 o 
 -10   4   6      506.50      552.94     21.28 o 
  -9   4   6     2436.42     2686.24    169.14 o 
  -8   4   6     3295.34     3377.52    138.91 o 
  -7   4   6      899.95      857.80     54.63 o 
  -6   4   6     4815.37     4762.04    201.11 o 
  -5   4   6       31.45      141.88     99.61 o 
  -4   4   6     7490.42     7266.65    289.04 o 
  -3   4   6     4738.21     4746.96    173.39 o 
  -2   4   6      591.33      547.71     36.15 o 
  -1   4   6    10354.58    10493.02    451.30 o 
   0   4   6        1.70       13.73      6.77 o 
   1   4   6    18371.54    18703.51    775.97 o 
   2   4   6        8.85       22.12      6.50 o 
   3   4   6    11042.40    10932.22    366.61 o 
   4   4   6     1066.74     1149.38     43.02 o 
   5   4   6     7897.82     7599.48    225.47 o 
   6   4   6     8304.04     8179.12    245.95 o 
   7   4   6      232.42      251.20     10.46 o 
   8   4   6     5808.34     5402.08    238.73 o 
   9   4   6      406.06      498.95     31.29 o 
  10   4   6     3678.82     3428.35    186.74 o 
  11   4   6     1800.50     1712.79    234.39 o 
  12   4   6     2234.30     1945.93    107.35 o 
 -12   5   6     1507.43     1462.10     86.93 o 
 -11   5   6      569.38      546.35     39.29 o 
 -10   5   6      185.78      364.89     74.27 o 
  -9   5   6      152.33      144.97     28.15 o 
  -8   5   6        4.22        2.98     12.65 o 
  -7   5   6     6011.47     5995.41    325.15 o 
  -6   5   6       20.96       30.86     14.15 o 
  -5   5   6     6055.76     5862.27    260.13 o 
  -4   5   6      703.77      758.73     60.95 o 
  -3   5   6     3906.62     3872.90    160.48 o 
  -2   5   6     2033.05     2061.67     83.76 o 
  -1   5   6      122.99      120.09     17.31 o 
   0   5   6     4033.50     4324.08    168.51 o 
   1   5   6       24.81       50.67      9.54 o 
   2   5   6      549.39      579.50     27.38 o 
   3   5   6      905.15      902.88     34.31 o 
   4   5   6      891.06      895.80     36.05 o 
   5   5   6     4024.45     3958.03    129.81 o 
   6   5   6        7.24       15.59      7.20 o 
   7   5   6     1816.96     1711.45     64.45 o 
   8   5   6       84.39       72.48     10.38 o 
   9   5   6     2295.70     2273.67    155.16 o 
  10   5   6      273.26      256.15     32.67 o 
  11   5   6     1011.29      943.23    103.11 o 
 -11   6   6      423.42      499.99     45.66 o 
 -10   6   6      148.80      116.07     36.90 o 
  -9   6   6        8.96       22.71      9.53 o 
  -8   6   6       90.24       96.57     22.40 o 
  -7   6   6       22.60       28.84     15.81 o 
  -6   6   6     1980.03     1874.12    128.51 o 
  -5   6   6        3.56       14.43     13.54 o 
  -4   6   6      314.81      331.94     32.18 o 
  -3   6   6       55.67       63.19     17.15 o 
  -2   6   6       70.21       82.70     18.73 o 
  -1   6   6     1590.06     1553.84     72.01 o 
   0   6   6        0.24        5.57     10.64 o 
   1   6   6      265.51      272.77     24.26 o 
   2   6   6        3.86        5.67      8.57 o 
   3   6   6      263.29      253.12     21.07 o 
   4   6   6      915.32      897.16     39.29 o 
   5   6   6       35.36       20.91     12.08 o 
   6   6   6       86.68       99.18     23.22 o 
   7   6   6        8.04       24.49      8.30 o 
   8   6   6      229.33      264.53     21.62 o 
   9   6   6       43.49       49.18     18.07 o 
  10   6   6      301.36      243.16     36.27 o 
  -9   7   6        3.37       24.78     22.54 o 
  -8   7   6       29.31       23.07     18.42 o 
  -7   7   6       64.54       80.26     23.61 o 
  -6   7   6       58.76       66.66     24.26 o 
  -5   7   6        1.11        0.57     13.87 o 
  -4   7   6       10.57       42.64     18.94 o 
  -3   7   6      846.34      903.83     59.10 o 
  -2   7   6       21.58       27.27     15.82 o 
  -1   7   6      185.25      192.36     24.38 o 
   0   7   6        7.32       20.15     13.02 o 
   1   7   6        8.16       21.63     15.34 o 
   2   7   6      393.30      435.65     29.08 o 
   3   7   6        1.11        6.09      9.83 o 
   4   7   6       18.03       20.56     11.57 o 
   5   7   6        0.02        2.00     10.16 o 
   6   7   6        0.17        1.60      9.25 o 
   7   7   6       29.72       22.32     13.75 o 
   8   7   6        0.40        0.19     13.69 o 
  -6   8   6      673.17      684.08     64.57 o 
  -5   8   6      130.65      132.22     28.35 o 
  -4   8   6      192.75      215.77     37.13 o 
  -3   8   6      676.14      683.30     55.40 o 
  -2   8   6      180.98      156.85     38.23 o 
  -1   8   6     1155.16     1171.99     76.35 o 
   0   8   6       83.09       89.94     23.23 o 
   1   8   6       58.05       78.01     21.05 o 
   2   8   6      342.53      433.88     41.38 o 
   3   8   6      115.15      115.31     21.49 o 
   4   8   6      784.14      873.25     60.20 o 
   5   8   6       87.43       48.81     22.38 o 
 -14   1   7     1108.03     1122.12     99.60 o 
 -13   1   7      125.94      130.80     32.22 o 
 -12   1   7      392.76      439.67     42.47 o 
 -11   1   7      384.56      459.81     61.95 o 
 -10   1   7     1856.78     1811.58     79.84 o 
  -9   1   7      162.91      136.52     11.14 o 
  -8   1   7      843.26      864.99     51.57 o 
  -7   1   7     3021.11     2833.99    216.40 o 
  -6   1   7      118.05      192.38     50.44 o 
  -5   1   7     2417.69     2342.55    131.64 o 
  -4   1   7      777.76      794.53    110.60 o 
  -3   1   7     6136.81     6117.38    385.72 o 
  -2   1   7       41.88       17.63      7.53 o 
  -1   1   7     1889.18     1653.22     82.89 o 
   0   1   7     4673.61     4693.48    124.04 o 
   1   1   7      114.21       91.38      5.76 o 
   2   1   7       70.83      128.07      7.63 o 
   3   1   7     1641.83     1618.77     28.04 o 
   4   1   7     3308.17     3254.98     73.24 o 
   5   1   7     2203.36     2248.88     49.14 o 
   6   1   7      350.27      392.52     20.17 o 
   7   1   7     2218.49     2205.81    124.84 o 
   8   1   7       69.50       69.65     15.35 o 
   9   1   7     1175.13     1285.58     79.82 o 
  10   1   7      383.81      367.80     37.14 o 
  11   1   7       46.55       56.25     19.48 o 
  12   1   7       21.95       24.32     18.53 o 
  13   1   7       76.49       66.83     22.18 o 
 -14   2   7       85.52       35.74     28.06 o 
 -13   2   7     1024.08     1208.93     86.20 o 
 -12   2   7      120.23      114.14     13.86 o 
 -11   2   7      671.04      650.22     56.62 o 
 -10   2   7      477.06      433.34     29.97 o 
  -9   2   7     2245.56     2409.59    196.01 o 
  -8   2   7     1696.86     1473.51    183.36 o 
  -7   2   7      362.96      338.10     41.38 o 
  -6   2   7     4340.45     3712.63    243.02 o 
  -5   2   7      697.94      705.22     52.20 o 
  -4   2   7     1768.02     1685.44     97.90 o 
  -3   2   7      517.45      541.06     22.91 o 
  -2   2   7     5183.17     4848.99    129.50 o 
  -1   2   7     5298.19     4890.33    235.57 o 
   0   2   7      283.91      312.54     19.84 o 
   1   2   7     5747.29     5302.43    173.09 o 
   2   2   7      127.56      175.30      7.09 o 
   3   2   7     9618.16     9540.15    256.61 o 
   4   2   7     1385.87     1379.05     51.15 o 
   5   2   7     4998.97     4919.84    203.83 o 
   6   2   7     1820.13     1661.44     59.93 o 
   7   2   7      634.93      676.00     28.87 o 
   8   2   7     3271.65     3157.69     99.44 o 
   9   2   7        3.29        4.35      8.87 o 
  10   2   7     1250.48     1260.55     76.75 o 
  11   2   7       15.01       13.23     20.30 o 
  12   2   7     1240.16     1188.79    115.28 o 
  13   2   7      373.23      395.48     81.83 o 
 -13   3   7       18.33       47.74     19.87 o 
 -12   3   7     4548.72     4715.41    213.43 o 
 -11   3   7       46.24       86.11     14.05 o 
 -10   3   7     2884.44     2878.41    150.04 o 
  -9   3   7     2120.01     2152.68    145.53 o 
  -8   3   7     4934.77     4574.85    286.70 o 
  -7   3   7     4350.61     4053.36    306.86 o 
  -6   3   7       64.04       58.27     25.58 o 
  -5   3   7     6513.04     6163.56    183.38 o 
  -4   3   7     3536.05     3559.99    102.60 o 
  -3   3   7     6265.68     5933.71    180.71 o 
  -2   3   7     4894.23     4644.36    139.50 o 
  -1   3   7     4633.58     4550.02    132.09 o 
   0   3   7     2353.62     2202.49     59.59 o 
   1   3   7      430.66      464.95     18.29 o 
   2   3   7    12589.79    11481.36    380.53 o 
   3   3   7      341.49      289.06     13.58 o 
   4   3   7     4642.16     4889.86    116.27 o 
   5   3   7     1011.79     1106.69     27.73 o 
   6   3   7     1069.07     1126.37     53.86 o 
   7   3   7     4748.86     5047.26    213.14 o 
   8   3   7       40.74       70.00     14.90 o 
   9   3   7     5593.04     5316.40    216.54 o 
  10   3   7      130.27      144.59     17.18 o 
  11   3   7     3560.06     3640.70    262.21 o 
  12   3   7     1106.39     1107.74    117.67 o 
 -13   4   7     4664.66     4901.29    252.97 o 
 -12   4   7        7.38       24.75     15.82 o 
 -11   4   7     7169.46     7254.74    449.73 o 
 -10   4   7     3432.09     3343.40    245.93 o 
  -9   4   7     4950.27     4786.53    330.84 o 
  -8   4   7     9312.69    11277.58   1264.32 o 
  -7   4   7     4026.97     3658.64    106.80 o 
  -6   4   7     8508.43     7998.94    359.20 o 
  -5   4   7      155.82      127.90     19.14 o 
  -4   4   7    20078.57    19855.54    893.15 o 
  -3   4   7     6045.27     6029.10    193.34 o 
  -2   4   7     6215.98     6253.06    211.29 o 
  -1   4   7     3661.87     3586.96     99.94 o 
   0   4   7     1041.83     1030.29     39.10 o 
   1   4   7    10399.72    10132.00    349.29 o 
   2   4   7     1218.00     1249.73     47.32 o 
   3   4   7    13366.06    12788.27    480.32 o 
   4   4   7      412.72      415.29     22.12 o 
   5   4   7     8912.54     8575.37    284.82 o 
   6   4   7     8329.92     8234.48    237.51 o 
   7   4   7     1968.08     1853.20     78.81 o 
   8   4   7     8357.61     8340.34    364.99 o 
   9   4   7       19.97       31.53     12.90 o 
  10   4   7     5706.18     5171.02    380.46 o 
  11   4   7      836.68      689.71     72.65 o 
 -12   5   7     4756.17     4643.78    238.76 o 
 -11   5   7      501.14      560.46     47.89 o 
 -10   5   7     5876.79     5123.37    486.03 o 
  -9   5   7     3773.63     3846.10    227.18 o 
  -8   5   7     2600.96     2502.70     90.78 o 
  -7   5   7     9141.70     8697.26    426.72 o 
  -6   5   7      523.55      581.33     55.08 o 
  -5   5   7    15672.31    15834.75    840.83 o 
  -4   5   7     2876.47     2835.98    135.44 o 
  -3   5   7    10569.01    10754.67    512.66 o 
  -2   5   7     4875.21     4992.65    212.39 o 
  -1   5   7     5383.18     5580.28    197.16 o 
   0   5   7    10984.77    10981.07    437.38 o 
   1   5   7     1607.75     1620.59     59.61 o 
   2   5   7    17002.27    17043.80    762.15 o 
   3   5   7     2140.14     2050.12     66.20 o 
   4   5   7    12571.04    12052.25    461.32 o 
   5   5   7     4579.16     4524.36    188.66 o 
   6   5   7     3619.40     3487.46    141.41 o 
   7   5   7     6547.84     6210.89    210.97 o 
   8   5   7     1485.34     1391.49     82.14 o 
   9   5   7     8500.36     8146.95    505.15 o 
  10   5   7       38.44       40.90     18.46 o 
 -10   6   7     2656.77     2425.14    196.22 o 
  -9   6   7     4934.30     4533.09    346.40 o 
  -8   6   7     4400.88     4419.83    311.27 o 
  -7   6   7     1203.00     1125.77     73.23 o 
  -6   6   7    10785.44    10279.17    525.86 o 
  -5   6   7       28.77       52.17     19.07 o 
  -4   6   7    11151.24    10914.38    569.83 o 
  -3   6   7     1384.67     1416.30     83.80 o 
  -2   6   7    12626.48    12648.90    628.83 o 
  -1   6   7    13100.88    13582.11    739.34 o 
   0   6   7     2572.22     2640.32    108.64 o 
   1   6   7    12901.85    13072.98    561.22 o 
   2   6   7      158.97      154.01     14.98 o 
   3   6   7    10155.71    10046.72    395.04 o 
   4   6   7     3659.43     3511.80    124.76 o 
   5   6   7     5590.39     5351.00    221.43 o 
   6   6   7     4341.83     3862.65    173.40 o 
   7   6   7     1055.29      997.92     39.26 o 
   8   6   7     8745.32     8307.94    464.30 o 
   9   6   7       78.23       88.30     23.79 o 
  -9   7   7     2942.72     2757.74    208.94 o 
  -8   7   7     2521.06     2369.91    150.32 o 
  -7   7   7     7520.84     7217.16    414.47 o 
  -6   7   7       93.78      112.76     24.88 o 
  -5   7   7     7243.81     7239.31    389.54 o 
  -4   7   7       15.48       56.30     19.00 o 
  -3   7   7     7546.49     7752.09    459.13 o 
  -2   7   7     4222.96     4446.88    210.17 o 
  -1   7   7     4579.87     4771.89    221.70 o 
   0   7   7    11744.76    12549.61    596.84 o 
   1   7   7      265.90      327.30     27.35 o 
   2   7   7    10434.72    10738.28    511.75 o 
   3   7   7      568.16      613.78     33.76 o 
   4   7   7     6915.30     6706.14    270.47 o 
   5   7   7     3840.37     3679.00    155.32 o 
   6   7   7     3888.43     3404.03    177.77 o 
   7   7   7     4353.73     4326.51    234.99 o 
  -6   8   7     5729.85     5546.07    373.32 o 
  -5   8   7       10.37       27.84     19.59 o 
  -4   8   7     6799.01     6895.50    376.77 o 
  -3   8   7     1328.92     1309.59     96.65 o 
  -2   8   7     4250.31     4511.79    235.29 o 
  -1   8   7     5025.86     5116.37    261.74 o 
   0   8   7     1823.80     1913.50     95.37 o 
   1   8   7     7804.39     7904.90    362.18 o 
   2   8   7       42.47       32.53     17.05 o 
   3   8   7     5752.48     5933.27    359.97 o 
   4   8   7      650.01      649.76     44.12 o 
 -14   0   8     5736.47     6894.14    696.03 o 
 -13   0   8    13244.26    15012.57   1390.29 o 
 -12   0   8      511.06      583.12     80.53 o 
 -11   0   8    17372.27    17980.62   1792.65 o 
 -10   0   8     3351.68     3433.22    572.57 o 
  -9   0   8    19431.75    17912.44   2499.27 o 
  -8   0   8     6908.62     6295.21    763.18 o 
  -7   0   8     9571.39     7857.93    797.27 o 
  -6   0   8    14702.14    12552.16   1139.26 o 
  -5   0   8     6227.71     5579.33    189.12 o 
  -4   0   8    16700.23    14297.32    707.97 o 
  -3   0   8     2973.36     2589.84    106.02 o 
  -2   0   8    34929.87    31716.80   2128.66 o 
  -1   0   8    13317.53    12630.42    805.57 o 
   0   0   8     6632.83     6589.33    357.82 o 
   1   0   8    23823.06    25201.31   1814.34 o 
   2   0   8     2566.06     2672.99    144.45 o 
   3   0   8    27674.29    26922.74   1361.29 o 
   4   0   8     1365.48     1282.20     62.25 o 
   5   0   8    22331.49    19294.08   3585.33 o 
   6   0   8     8271.98     7299.36   1218.27 o 
   7   0   8     4940.84     4379.23    740.93 o 
   8   0   8    12355.92    11459.15   2269.12 o 
   9   0   8      970.88      951.68    158.64 o 
  10   0   8    11745.98    13496.97   1401.33 o 
  11   0   8     2204.99     2614.08    259.13 o 
  12   0   8     6947.73     6646.66    588.24 o 
 -14   1   8     4597.55     4970.17    319.36 o 
 -13   1   8     3365.91     3850.17    274.81 o 
 -12   1   8     9392.54    10055.22    832.67 o 
 -11   1   8      143.22      146.95     26.10 o 
 -10   1   8     8884.34     9486.28    548.18 o 
  -9   1   8     4045.57     4128.37    455.62 o 
  -8   1   8     9344.66     9417.06    465.41 o 
  -7   1   8    10431.77     9464.87    579.00 o 
  -6   1   8     5123.17     4650.58    278.30 o 
  -5   1   8    18331.52    16030.51   1120.68 o 
  -4   1   8       49.91       95.98     26.10 o 
  -3   1   8    32989.87    33542.45   3930.81 o 
  -2   1   8     7415.24     7476.41    485.35 o 
  -1   1   8    22675.86    22477.47    973.95 o 
   0   1   8    11469.63    11608.30    487.80 o 
   1   1   8     8423.99     8238.02    283.69 o 
   2   1   8    21026.74    21522.71    843.43 o 
   3   1   8      248.42      300.79     20.84 o 
   4   1   8    26117.79    25275.93   1166.02 o 
   5   1   8     4264.33     4116.47    213.78 o 
   6   1   8    14114.97    13978.96    917.42 o 
   7   1   8     8428.16     8759.03    417.41 o 
   8   1   8     5178.15     5529.58    513.59 o 
   9   1   8    11565.96    11894.89    674.65 o 
  10   1   8      269.69      276.31     34.71 o 
  11   1   8     9938.12    10040.01    627.98 o 
  12   1   8     1102.45     1061.46     88.13 o 
 -14   2   8     1648.58     1719.39    189.08 o 
 -13   2   8     4632.34     4926.77    362.55 o 
 -12   2   8      901.27      977.41     54.98 o 
 -11   2   8     8162.82     8433.47    520.72 o 
 -10   2   8      248.91      337.08     22.07 o 
  -9   2   8     9032.17     9120.51    823.39 o 
  -8   2   8     8071.72     6841.90    440.45 o 
  -7   2   8     8533.23     7288.78    459.53 o 
  -6   2   8     9574.05     8552.16    821.70 o 
  -5   2   8       19.46       42.87     51.11 o 
  -4   2   8    17907.90    16359.91   1910.79 o 
  -3   2   8      527.16      541.93     30.64 o 
  -2   2   8    16261.94    16009.07    691.53 o 
  -1   2   8    10133.94    10014.73    361.70 o 
   0   2   8    14549.42    14063.18    595.41 o 
   1   2   8    12550.38    12843.45    559.23 o 
   2   2   8      180.30      173.31      8.71 o 
   3   2   8    12351.41    12332.69    379.05 o 
   4   2   8      240.72      294.93     33.05 o 
   5   2   8     9059.78     8852.98    312.77 o 
   6   2   8     1710.85     1649.67     69.56 o 
   7   2   8     9859.36     9588.67    335.31 o 
   8   2   8     7358.94     7357.82    257.52 o 
   9   2   8      888.63      910.75     55.00 o 
  10   2   8     8921.54     9263.63    723.25 o 
  11   2   8        1.97       -5.80     40.23 o 
  12   2   8     5455.17     5253.87    403.69 o 
 -13   3   8      790.73      890.47     65.50 o 
 -12   3   8     4134.05     4392.64    200.63 o 
 -11   3   8      457.96      508.57     31.67 o 
 -10   3   8     7113.64     7405.00    524.97 o 
  -9   3   8     1507.31     1266.12    111.51 o 
  -8   3   8     9142.20     8900.06    625.40 o 
  -7   3   8     4580.97     4376.10    293.75 o 
  -6   3   8     9637.31     9331.71    618.32 o 
  -5   3   8    13213.53    13440.60    528.97 o 
  -4   3   8       16.64       14.82     12.05 o 
  -3   3   8    11619.23    11216.37    410.13 o 
  -2   3   8     2008.32     1904.23     59.56 o 
  -1   3   8    11305.21    10319.44    441.02 o 
   0   3   8     7548.11     6863.98    348.85 o 
   1   3   8     3960.43     3902.44    153.56 o 
   2   3   8     9095.60     8690.54    264.06 o 
   3   3   8        3.43       13.43      5.95 o 
   4   3   8    12123.85    12994.01    425.65 o 
   5   3   8     1214.02     1200.09     66.81 o 
   6   3   8    10523.63    10688.14    442.96 o 
   7   3   8     7861.56     7981.64    371.91 o 
   8   3   8     1596.44     1586.65     64.66 o 
   9   3   8     5930.58     5530.36    277.44 o 
  10   3   8       71.12       82.48     13.60 o 
  11   3   8     5819.10     5994.86    467.86 o 
 -12   4   8      105.70      121.83     20.00 o 
 -11   4   8     2964.81     2950.44    225.45 o 
 -10   4   8      291.78      328.66     50.17 o 
  -9   4   8     4950.29     4685.02    293.69 o 
  -8   4   8     4810.27     4646.70    309.40 o 
  -7   4   8     1140.69     1106.50    100.35 o 
  -6   4   8     9720.60     9499.09    340.76 o 
  -5   4   8       59.07       84.83     10.16 o 
  -4   4   8     3304.68     2980.15    101.96 o 
  -3   4   8     2100.33     1972.28     72.72 o 
  -2   4   8     5444.93     4944.83    149.16 o 
  -1   4   8     2984.16     2935.31     98.04 o 
   0   4   8     4917.54     4530.06    140.53 o 
   1   4   8     9861.94     9600.79    327.21 o 
   2   4   8      136.26      161.10     11.93 o 
   3   4   8     4787.77     4564.26    138.42 o 
   4   4   8      766.29      804.41     27.16 o 
   5   4   8     5193.66     5255.60    149.02 o 
   6   4   8     1975.42     2031.38     44.60 o 
   7   4   8     1878.42     1863.32    115.14 o 
   8   4   8     2170.37     2273.52    108.01 o 
   9   4   8      539.38      560.91     45.27 o 
  10   4   8     2116.97     1954.86    142.10 o 
  11   4   8      336.16      333.47     66.91 o 
 -11   5   8       48.17       53.74     15.91 o 
 -10   5   8     1751.05     1594.67    147.74 o 
  -9   5   8        5.28       24.98     21.53 o 
  -8   5   8     1655.40     1499.54     50.57 o 
  -7   5   8     1967.85     1854.18     67.85 o 
  -6   5   8      163.05      142.19     10.73 o 
  -5   5   8     1313.25     1252.79     89.42 o 
  -4   5   8      183.67      148.58     17.04 o 
  -3   5   8     1217.53     1180.25     45.07 o 
  -2   5   8      812.08      822.77     42.30 o 
  -1   5   8     1949.75     1887.80     66.93 o 
   0   5   8     1299.55     1230.82     44.33 o 
   1   5   8     3411.52     3344.45    105.41 o 
   2   5   8     2882.68     2836.13     93.69 o 
   3   5   8      300.20      310.29     17.66 o 
   4   5   8     2793.63     2629.07     89.97 o 
   5   5   8     1849.52     1779.91     62.10 o 
   6   5   8     1455.75     1385.82     38.93 o 
   7   5   8      746.92      725.29     48.61 o 
   8   5   8      341.77      348.04     40.07 o 
   9   5   8      804.04      851.69     70.42 o 
  10   5   8       89.15       99.09     21.37 o 
 -10   6   8       51.31       65.71     30.08 o 
  -9   6   8       13.66      -18.95     18.95 o 
  -8   6   8       74.64       68.56     21.80 o 
  -7   6   8      123.70      111.68     27.54 o 
  -6   6   8      572.36      655.92     57.46 o 
  -5   6   8      151.72      160.19     25.98 o 
  -4   6   8      845.12      836.75     45.77 o 
  -3   6   8      205.17      205.41     17.32 o 
  -2   6   8      133.76      156.48     16.80 o 
  -1   6   8      410.08      433.11     31.60 o 
   0   6   8      166.27      173.79     17.65 o 
   1   6   8       64.44       51.81     12.15 o 
   2   6   8      866.97      804.22     42.40 o 
   3   6   8      253.60      260.01     18.90 o 
   4   6   8      526.08      525.87     32.14 o 
   5   6   8      406.04      407.04     29.69 o 
   6   6   8      991.39      948.38     40.54 o 
   7   6   8      685.54      681.99     50.50 o 
   8   6   8       75.10       51.26     21.56 o 
  -8   7   8       85.62       79.60     32.02 o 
  -7   7   8       92.75      122.18     28.22 o 
  -6   7   8       72.82       97.38     25.30 o 
  -5   7   8        0.04        2.66     16.59 o 
  -4   7   8        0.45        8.44     13.93 o 
  -3   7   8       46.64       54.67     13.38 o 
  -2   7   8       40.56       50.53     13.34 o 
  -1   7   8       19.48       56.76     14.17 o 
   0   7   8      174.89      184.04     20.30 o 
   1   7   8       39.05       58.68     13.33 o 
   2   7   8       19.47       32.35     13.08 o 
   3   7   8       15.21        6.58     11.63 o 
   4   7   8        0.11       11.25     10.56 o 
   5   7   8        5.62       13.21     13.11 o 
   6   7   8       26.77       32.68     22.35 o 
  -5   8   8        1.62        1.67     18.97 o 
  -4   8   8      424.87      424.55     50.33 o 
  -3   8   8      146.49      113.88     22.22 o 
  -2   8   8      445.02      457.59     36.38 o 
  -1   8   8       27.85       45.99     15.13 o 
   0   8   8      294.82      290.36     37.69 o 
   1   8   8      132.84      136.09     20.40 o 
   2   8   8      590.60      601.69     40.09 o 
   3   8   8     1226.51     1264.28     68.28 o 
 -13   1   9      425.66      410.51     55.25 o 
 -12   1   9      130.02      130.19     34.92 o 
 -11   1   9       77.15       81.58     31.38 o 
 -10   1   9      309.90      473.02     50.69 o 
  -9   1   9      177.09      152.32     12.78 o 
  -8   1   9     2561.58     2716.46    159.66 o 
  -7   1   9      815.99      889.13     68.00 o 
  -6   1   9       13.51       42.18     21.36 o 
  -5   1   9     1864.93     1703.83    138.24 o 
  -4   1   9        6.84       -0.54     12.09 o 
  -3   1   9      301.70      301.99     14.77 o 
  -2   1   9     1517.15     1616.41     62.89 o 
  -1   1   9      346.75      357.66     19.68 o 
   0   1   9      161.47      181.49      9.58 o 
   1   1   9        6.78       15.15      4.79 o 
   2   1   9      695.83      740.29     27.25 o 
   3   1   9      398.68      416.33     15.80 o 
   4   1   9      812.88      797.20     39.57 o 
   5   1   9     2267.98     2213.33    143.26 o 
   6   1   9     1130.66     1160.67     62.13 o 
   7   1   9      141.78      139.93     24.57 o 
   8   1   9      874.33      928.41    164.56 o 
   9   1   9     1321.30     1277.69     99.12 o 
  10   1   9       61.73       56.40     25.64 o 
  11   1   9       86.87       93.30     30.04 o 
  12   1   9       18.42       20.59     20.23 o 
 -13   2   9     1237.19     1245.43    126.58 o 
 -12   2   9      533.02      582.61     78.30 o 
 -11   2   9     1305.06     1377.89     58.68 o 
 -10   2   9        5.12        7.81     10.86 o 
  -9   2   9     4885.45     5523.94    642.88 o 
  -8   2   9     1296.62     1128.58     95.07 o 
  -7   2   9     1907.27     1759.23    143.44 o 
  -6   2   9     3834.49     3590.22    250.16 o 
  -5   2   9      430.56      424.50     69.93 o 
  -4   2   9     2069.17     1991.51    292.56 o 
  -3   2   9        2.50       16.02      7.75 o 
  -2   2   9     6259.63     6632.34    231.05 o 
  -1   2   9      226.68      227.36     16.72 o 
   0   2   9     4892.31     5178.95    138.68 o 
   1   2   9     3731.68     3832.27    109.63 o 
   2   2   9     2838.58     2829.64     89.89 o 
   3   2   9     5357.64     5397.96    149.14 o 
   4   2   9       22.85       24.16      7.01 o 
   5   2   9     1375.25     1350.10     55.27 o 
   6   2   9        7.59       22.11      6.64 o 
   7   2   9     2049.70     1900.86     77.59 o 
   8   2   9     1130.80      981.44     65.06 o 
   9   2   9      583.21      611.72     53.04 o 
  10   2   9     2130.37     2234.57    214.77 o 
  11   2   9        4.50       30.67     46.58 o 
 -13   3   9     1671.26     1864.23    195.80 o 
 -12   3   9     2474.54     2904.54    165.14 o 
 -11   3   9      356.66      396.96     32.14 o 
 -10   3   9     5669.17     6134.03    770.64 o 
  -9   3   9        8.78       39.39     39.14 o 
  -8   3   9     7724.13     6899.35    552.94 o 
  -7   3   9     1262.92     1222.35    102.46 o 
  -6   3   9     5601.97     5387.85    297.98 o 
  -5   3   9     1322.00     1203.60    104.80 o 
  -4   3   9     1267.67     1373.51     69.72 o 
  -3   3   9     6415.73     6018.08    218.32 o 
  -2   3   9      129.10      149.29     11.57 o 
  -1   3   9     8095.26     7665.77    342.14 o 
   0   3   9     1909.70     1799.08     76.99 o 
   1   3   9     5208.23     4789.80    141.90 o 
   2   3   9     8113.86     8138.63    253.27 o 
   3   3   9      181.74      196.12     10.41 o 
   4   3   9    10326.30    10571.39    351.09 o 
   5   3   9      749.99      783.96     40.62 o 
   6   3   9     4473.11     4535.35    165.26 o 
   7   3   9     1265.24     1190.20     62.33 o 
   8   3   9     1968.92     1841.41    134.35 o 
   9   3   9     2386.37     2270.14    174.22 o 
  10   3   9      615.08      705.57     90.25 o 
  11   3   9     3931.09     3789.83    315.96 o 
 -12   4   9     1786.86     1941.74    129.51 o 
 -11   4   9     3755.43     3987.93    366.07 o 
 -10   4   9      140.71      166.29     42.96 o 
  -9   4   9     3737.62     3381.00    225.06 o 
  -8   4   9      579.79      636.31     65.79 o 
  -7   4   9     7324.23     6953.93    491.84 o 
  -6   4   9     3186.32     3192.43     85.26 o 
  -5   4   9     4651.92     4846.00    153.75 o 
  -4   4   9    12217.15    12033.55    489.52 o 
  -3   4   9        6.72       15.44      6.70 o 
  -2   4   9    11683.99    10685.04    450.87 o 
  -1   4   9      230.61      347.59     33.14 o 
   0   4   9    11665.37    10753.09    400.83 o 
   1   4   9     2682.89     2594.69    105.86 o 
   2   4   9     1424.69     1376.58     49.41 o 
   3   4   9     9460.71     9463.69    317.77 o 
   4   4   9      130.26      159.82     15.17 o 
   5   4   9     9646.60     9909.76    312.11 o 
   6   4   9     1256.48     1310.41     65.21 o 
   7   4   9     2708.41     2670.71    126.91 o 
   8   4   9     2841.48     2826.46    152.29 o 
   9   4   9     3274.33     3031.62    234.98 o 
  10   4   9     5245.54     5160.00    483.42 o 
 -11   5   9      517.50      599.96     89.21 o 
 -10   5   9     7617.01     7335.85    549.42 o 
  -9   5   9     2339.63     2203.20    246.52 o 
  -8   5   9     4995.82     4697.37    374.91 o 
  -7   5   9     3278.03     3062.89    131.31 o 
  -6   5   9     5123.60     4988.59    171.36 o 
  -5   5   9     9831.62     9534.78    379.73 o 
  -4   5   9      889.38      831.71     35.13 o 
  -3   5   9    16334.52    15635.86    714.83 o 
  -2   5   9      591.67      586.99     35.04 o 
  -1   5   9    13012.37    12390.13    531.55 o 
   0   5   9     4861.26     4535.44    166.15 o 
   1   5   9     2415.48     2361.88     84.36 o 
   2   5   9     6808.83     6574.42    240.00 o 
   3   5   9      831.40      840.78     31.61 o 
   4   5   9     9157.25     8932.73    322.27 o 
   5   5   9      171.71      169.61     14.62 o 
   6   5   9     8978.02     8935.04    415.16 o 
   7   5   9     1973.08     1914.69     95.41 o 
   8   5   9     2591.13     2633.12    154.74 o 
   9   5   9     4302.11     4264.25    294.26 o 
  -9   6   9     9186.07     8309.54    740.71 o 
  -8   6   9      511.76      477.98     50.17 o 
  -7   6   9     7387.75     7176.40    446.99 o 
  -6   6   9     4096.31     3795.03    173.17 o 
  -5   6   9     2579.22     2282.61    184.71 o 
  -4   6   9     6977.23     6666.94    424.52 o 
  -3   6   9       73.66       71.55     12.27 o 
  -2   6   9     9194.08     9200.42    384.39 o 
  -1   6   9     1525.12     1517.15     61.75 o 
   0   6   9     5202.31     5133.26    187.45 o 
   1   6   9     5059.27     5103.14    202.18 o 
   2   6   9     5185.65     4951.09    175.66 o 
   3   6   9     9116.21     8665.82    329.30 o 
   4   6   9      177.35      165.90     16.36 o 
   5   6   9     9030.62     8744.08    340.82 o 
   6   6   9      499.72      517.27     40.45 o 
   7   6   9     6295.77     6104.49    337.16 o 
   8   6   9     3005.59     2901.95    200.46 o 
  -7   7   9     2055.66     2033.66    156.44 o 
  -6   7   9     3347.84     3602.77    233.75 o 
  -5   7   9     5513.30     5328.04    264.32 o 
  -4   7   9     1356.47     1232.89     65.69 o 
  -3   7   9     9378.31     9122.59    388.79 o 
  -2   7   9      214.43      211.79     23.20 o 
  -1   7   9     8085.67     7973.41    352.69 o 
   0   7   9     2606.25     2658.96    110.02 o 
   1   7   9     6202.45     6304.75    256.98 o 
   2   7   9     4826.91     4889.01    194.23 o 
   3   7   9     2446.85     2418.07    113.28 o 
   4   7   9     8499.75     8134.33    342.22 o 
   5   7   9        1.00        6.13     19.75 o 
  -3   8   9      211.93      210.41     26.49 o 
  -2   8   9     5858.81     6028.87    275.65 o 
  -1   8   9      585.52      572.37     52.08 o 
   0   8   9     5932.25     5933.32    276.37 o 
   1   8   9     3182.81     3199.11    145.47 o 
 -13   0  10     1856.88     2033.75    266.67 o 
 -12   0  10     5996.62     6384.21    881.59 o 
 -11   0  10     4442.89     5062.45    851.76 o 
 -10   0  10     1118.02     1191.79    149.12 o 
  -9   0  10    13287.52    13351.66   1886.15 o 
  -8   0  10      326.10      288.16     48.44 o 
  -7   0  10    15806.12    14093.88   1160.61 o 
  -6   0  10     2559.79     2060.98    274.59 o 
  -5   0  10     6833.53     6485.19    229.97 o 
  -4   0  10    16416.40    15218.94    754.92 o 
  -3   0  10     1526.33     1380.03     91.28 o 
  -2   0  10    23544.36    20789.55   1853.17 o 
  -1   0  10      594.25      577.54     28.10 o 
   0   0  10     8592.50     8080.93    710.62 o 
   1   0  10      159.09      117.38     12.06 o 
   2   0  10    11111.74    11509.21    806.71 o 
   3   0  10    12117.10    12829.57    549.04 o 
   4   0  10     5564.54     5897.62    217.72 o 
   5   0  10    19320.16    20931.37   2281.52 o 
   6   0  10       58.52       52.17     29.84 o 
   7   0  10     9900.76    11236.31   1100.24 o 
   8   0  10     3032.88     3627.41    346.17 o 
   9   0  10     6193.76     7326.30    990.97 o 
  10   0  10     7631.27     8861.12    896.76 o 
  11   0  10     3259.26     3317.62    349.20 o 
 -13   1  10     5761.81     6006.43    548.66 o 
 -12   1  10     4719.11     4768.80    426.82 o 
 -11   1  10     2389.69     2410.36    186.68 o 
 -10   1  10    11584.50    11641.60   1083.16 o 
  -9   1  10       47.72       71.27     16.59 o 
  -8   1  10    19375.88    20674.22   1440.43 o 
  -7   1  10     1421.37     1386.44    112.67 o 
  -6   1  10    10259.74     9742.20    647.07 o 
  -5   1  10     7781.90     6889.94    277.85 o 
  -4   1  10     4354.85     3976.42    166.13 o 
  -3   1  10    24639.86    23865.64   1377.63 o 
  -2   1  10       85.27       99.39     13.69 o 
  -1   1  10    21974.17    22116.80   1102.39 o 
   0   1  10     1181.41     1348.72     48.38 o 
   1   1  10     9145.08     9485.35    317.71 o 
   2   1  10     7630.11     7947.28    266.90 o 
   3   1  10     6932.04     7282.60    206.59 o 
   4   1  10    15489.13    15496.52    892.33 o 
   5   1  10     2294.76     2167.31    157.70 o 
   6   1  10    13268.10    13595.15    958.60 o 
   7   1  10      266.55      410.41     46.94 o 
   8   1  10     6976.66     6936.38    587.32 o 
   9   1  10     4948.42     4733.66    395.39 o 
  10   1  10     2541.22     2602.26    182.32 o 
  11   1  10     5788.29     5836.82    504.91 o 
 -13   2  10     1365.84     1554.06    148.53 o 
 -12   2  10     3566.74     3805.90    466.43 o 
 -11   2  10     5881.93     6114.82    728.07 o 
 -10   2  10     1052.83     1189.55     77.26 o 
  -9   2  10     9053.46     9623.21    647.01 o 
  -8   2  10      201.55      222.20     44.47 o 
  -7   2  10    14897.49    13482.07   1094.26 o 
  -6   2  10     1786.71     1853.27    166.68 o 
  -5   2  10    13775.55    12591.87    962.89 o 
  -4   2  10    13465.79    12388.91   1219.67 o 
  -3   2  10     3009.68     2822.50    209.49 o 
  -2   2  10    22503.59    23328.52   1471.24 o 
  -1   2  10      924.14     1013.34     38.67 o 
   0   2  10    17534.65    18113.25    711.65 o 
   1   2  10     4042.82     4154.31    109.40 o 
   2   2  10     6541.38     6696.02    190.57 o 
   3   2  10    15175.11    14893.82    480.91 o 
   4   2  10     2025.36     1897.29    111.86 o 
   5   2  10    19388.07    18064.47    813.22 o 
   6   2  10        0.46       24.10     10.82 o 
   7   2  10    11137.19    10759.69    616.63 o 
   8   2  10     2861.96     2581.84    151.82 o 
   9   2  10     4198.53     4214.13    294.89 o 
  10   2  10     4455.44     4265.35    452.15 o 
  11   2  10     1677.82     1821.59    172.62 o 
 -12   3  10     2046.57     2182.48    205.91 o 
 -11   3  10     2027.45     2172.12    106.78 o 
 -10   3  10     5714.20     6840.41    876.00 o 
  -9   3  10      334.34      363.92     72.29 o 
  -8   3  10     5036.85     4507.60    312.71 o 
  -7   3  10      520.81      594.16     64.89 o 
  -6   3  10     6335.39     6214.90    700.31 o 
  -5   3  10     3318.22     3399.52    415.39 o 
  -4   3  10      532.13      479.43     18.61 o 
  -3   3  10     3978.85     3838.30    143.94 o 
  -2   3  10     1897.29     1946.09     76.26 o 
  -1   3  10    12924.67    12758.25    542.78 o 
   0   3  10      209.75      257.11     20.25 o 
   1   3  10    10338.76     9968.87    459.59 o 
   2   3  10     6479.78     6434.69    260.77 o 
   3   3  10      794.89      792.24     23.20 o 
   4   3  10     7758.87     7935.86    215.11 o 
   5   3  10      248.46      264.86     18.73 o 
   6   3  10     4770.08     4719.55    214.04 o 
   7   3  10       35.26       42.43     10.64 o 
   8   3  10     4233.62     3945.89    253.06 o 
   9   3  10     2325.94     2647.91    251.41 o 
  10   3  10     2632.60     2563.92    277.28 o 
 -11   4  10     3470.80     4095.77    489.88 o 
 -10   4  10      181.72      250.17     95.68 o 
  -9   4  10     4604.58     4159.34    323.56 o 
  -8   4  10        7.16       29.65     24.77 o 
  -7   4  10     3180.87     3128.13    257.22 o 
  -6   4  10     1657.66     1526.94    105.89 o 
  -5   4  10     1824.67     1897.29     60.16 o 
  -4   4  10     4257.30     4302.20    147.13 o 
  -3   4  10      662.91      664.95     26.46 o 
  -2   4  10     6599.29     6140.92    213.51 o 
  -1   4  10       81.04       78.33     11.16 o 
   0   4  10     9268.76     8406.87    397.78 o 
   1   4  10     1747.04     1718.36     57.02 o 
   2   4  10     3695.36     3615.02    115.41 o 
   3   4  10     3468.04     3561.77    100.24 o 
   4   4  10     1000.56     1001.79     40.21 o 
   5   4  10     3916.95     3695.00     93.01 o 
   6   4  10       64.07       69.44     16.75 o 
   7   4  10     2268.21     2242.88    107.27 o 
   8   4  10      452.43      441.24     42.58 o 
   9   4  10     1052.47     1226.70    191.47 o 
 -10   5  10     1480.20     1375.53    163.61 o 
  -9   5  10        0.43       11.75     24.72 o 
  -8   5  10     3223.21     3027.03    212.92 o 
  -7   5  10      607.87      683.15     95.88 o 
  -6   5  10      233.52      247.50     16.51 o 
  -5   5  10     1357.93     1408.63     58.70 o 
  -4   5  10     1643.95     1594.51     55.40 o 
  -3   5  10     2102.30     2027.16     91.73 o 
  -2   5  10       60.23       56.24     11.66 o 
  -1   5  10     1030.41     1066.10     50.15 o 
   0   5  10      128.19      165.06     24.23 o 
   1   5  10      402.84      434.03     27.33 o 
   2   5  10      986.91      958.18     42.92 o 
   3   5  10      219.21      225.81     18.12 o 
   4   5  10      995.87     1000.13     34.45 o 
   5   5  10       13.82       11.70     10.31 o 
   6   5  10     2226.88     2097.52     96.59 o 
   7   5  10        4.18        7.36     11.44 o 
   8   5  10     1630.87     1563.54    145.06 o 
  -9   6  10      611.38      563.88     75.48 o 
  -8   6  10      103.21       88.98     26.46 o 
  -7   6  10      479.67      479.67     51.76 o 
  -6   6  10        2.30       -1.32     14.52 o 
  -5   6  10      208.06      242.33     18.94 o 
  -4   6  10      369.62      373.17     28.07 o 
  -3   6  10      343.39      348.36     26.75 o 
  -2   6  10      553.68      551.93     31.31 o 
  -1   6  10        3.46        4.62      9.31 o 
   0   6  10       57.82       58.66     12.57 o 
   1   6  10       47.97       60.32     14.39 o 
   2   6  10      894.12      822.43     39.48 o 
   3   6  10      674.49      689.13     38.46 o 
   4   6  10      218.48      218.01     20.60 o 
   5   6  10      666.36      677.26     48.54 o 
   6   6  10        7.24        6.07     12.61 o 
   7   6  10      749.22      743.03     79.20 o 
  -6   7  10        0.07       13.59     18.79 o 
  -5   7  10       67.96       72.51     25.22 o 
  -4   7  10       51.05       62.45     13.55 o 
  -3   7  10      208.05      174.85     20.13 o 
  -2   7  10        1.23       -3.37     10.28 o 
  -1   7  10       39.58       50.65     15.84 o 
   0   7  10       74.24       72.57     15.45 o 
   1   7  10       22.08       39.11     13.14 o 
   2   7  10      146.88      133.74     19.15 o 
   3   7  10        8.01       15.59     13.94 o 
   4   7  10        3.12       12.61     13.60 o 
 -12   1  11       56.69       62.05     25.95 o 
 -11   1  11      297.90      328.08     44.44 o 
 -10   1  11       86.13       69.66     23.91 o 
  -9   1  11      167.31      162.78     29.35 o 
  -8   1  11      592.25      564.31     47.98 o 
  -7   1  11       41.11       32.95      9.20 o 
  -6   1  11      116.78      105.00     14.15 o 
  -5   1  11       68.56       74.81     13.47 o 
  -4   1  11        5.98       12.87      4.83 o 
  -3   1  11      174.59      145.48      9.17 o 
  -2   1  11       83.89       96.79     10.00 o 
  -1   1  11     1492.64     1510.48     63.65 o 
   0   1  11      218.79      236.36     14.95 o 
   1   1  11        9.34       20.17      7.45 o 
   2   1  11      459.17      469.06     16.33 o 
   3   1  11      284.82      318.67      9.78 o 
   4   1  11      131.47      146.74     12.64 o 
   5   1  11        1.99       14.24      7.70 o 
   6   1  11      246.15      270.02     51.67 o 
   7   1  11      705.65      648.58     62.35 o 
   8   1  11     1842.11     1929.93    168.83 o 
   9   1  11      112.64       90.85     24.70 o 
  10   1  11      693.19      705.12     81.63 o 
 -12   2  11      967.24     1089.50    241.17 o 
 -11   2  11      712.72      737.47     95.82 o 
 -10   2  11      244.75      233.06     47.38 o 
  -9   2  11     2469.94     2426.38    202.80 o 
  -8   2  11       20.38       17.93     21.92 o 
  -7   2  11     5480.67     5035.85    381.29 o 
  -6   2  11        1.86       20.31     32.53 o 
  -5   2  11     4119.80     3766.53    252.11 o 
  -4   2  11     1619.17     1491.17    109.43 o 
  -3   2  11     2335.16     2204.92    200.92 o 
  -2   2  11     5730.56     5815.27    298.14 o 
  -1   2  11      253.06      255.75     19.24 o 
   0   2  11     3483.66     3725.38    110.50 o 
   1   2  11      140.61      161.49     10.80 o 
   2   2  11     1680.16     1742.13     60.40 o 
   3   2  11     2410.91     2397.23     78.39 o 
   4   2  11     1360.59     1297.86     73.95 o 
   5   2  11     1098.00     1031.24     40.93 o 
   6   2  11      697.07      663.21     39.82 o 
   7   2  11     2402.62     2305.30    175.77 o 
   8   2  11       13.71        6.95     19.05 o 
   9   2  11     1948.92     1854.07    180.12 o 
  10   2  11      737.06      699.02     92.58 o 
 -12   3  11      548.64      572.61    129.36 o 
 -11   3  11     2158.63     2116.85    224.43 o 
 -10   3  11     2560.95     2370.07    254.75 o 
  -9   3  11      782.12      673.09     81.20 o 
  -8   3  11     4185.34     3892.25    279.70 o 
  -7   3  11        1.02       44.01     31.47 o 
  -6   3  11     4825.57     4733.87    367.02 o 
  -5   3  11      465.79      490.27     52.98 o 
  -4   3  11     2779.89     2868.83    212.84 o 
  -3   3  11     4800.11     4921.42    183.93 o 
  -2   3  11     1287.28     1221.81     48.70 o 
  -1   3  11     6279.22     6437.94    246.23 o 
   0   3  11        8.65       19.14      7.56 o 
   1   3  11     9247.70     9224.80    323.33 o 
   2   3  11     1415.38     1459.54     72.43 o 
   3   3  11     1792.79     1958.08     78.07 o 
   4   3  11     3671.14     3622.73     74.88 o 
   5   3  11     1258.60     1198.61     56.96 o 
   6   3  11     4606.68     4382.90    269.36 o 
   7   3  11        5.15        2.56     12.70 o 
   8   3  11     2757.78     2794.80    333.39 o 
   9   3  11      872.72      972.95    112.31 o 
 -11   4  11     2768.54     2501.79    245.43 o 
 -10   4  11     1463.53     1423.59    153.22 o 
  -9   4  11     5747.93     5395.48    469.90 o 
  -8   4  11       34.71       40.32     28.02 o 
  -7   4  11     5065.27     4653.11    504.56 o 
  -6   4  11      267.95      301.92     46.93 o 
  -5   4  11     5027.04     5097.17    184.41 o 
  -4   4  11     1272.49     1352.77     60.39 o 
  -3   4  11     2698.17     2697.75    107.63 o 
  -2   4  11     6338.45     5822.15    214.31 o 
  -1   4  11      644.84      678.27     37.21 o 
   0   4  11     9571.76     9159.65    428.90 o 
   1   4  11      592.77      570.90     32.57 o 
   2   4  11     5222.13     5313.24    215.19 o 
   3   4  11     2013.16     1958.40     92.14 o 
   4   4  11     2881.37     2805.81     95.28 o 
   5   4  11     7805.68     7496.28    329.58 o 
   6   4  11      983.56      956.18     60.80 o 
   7   4  11     4968.51     4705.08    324.01 o 
   8   4  11      319.50      348.03     78.90 o 
  -9   5  11      649.71      536.20     95.51 o 
  -8   5  11     5909.33     5718.28    380.37 o 
  -7   5  11        4.47       17.70     23.48 o 
  -6   5  11     9049.98     8931.15    470.62 o 
  -5   5  11     2217.53     2216.39     82.62 o 
  -4   5  11     5696.96     5667.95    200.21 o 
  -3   5  11     5481.34     5389.95    206.31 o 
  -2   5  11     1853.02     1747.86     67.66 o 
  -1   5  11    10823.38    10127.36    571.71 o 
   0   5  11      331.72      323.00     29.39 o 
   1   5  11     7127.43     6941.01    248.43 o 
   2   5  11      357.65      412.62     24.54 o 
   3   5  11     7679.71     7339.29    257.50 o 
   4   5  11     4905.90     4759.97    214.46 o 
   5   5  11     2055.65     1949.43     97.50 o 
   6   5  11     7375.64     7100.51    365.73 o 
   7   5  11        1.32        5.33     12.80 o 
  -8   6  11      239.50      268.93     51.99 o 
  -7   6  11     7796.74     7870.60    455.46 o 
  -6   6  11      149.15      130.88     28.41 o 
  -5   6  11     6532.26     6836.66    395.03 o 
  -4   6  11     3506.33     3340.24    151.08 o 
  -3   6  11     3089.68     2866.14    134.37 o 
  -2   6  11     7239.29     6689.13    427.54 o 
  -1   6  11      163.48      169.16     17.76 o 
   0   6  11     6976.08     6601.46    359.93 o 
   1   6  11      304.28      303.72     24.61 o 
   2   6  11     4857.40     4971.73    185.15 o 
   3   6  11     3002.74     3123.69    139.23 o 
   4   6  11     4209.78     4371.74    222.62 o 
   5   6  11     5557.24     5446.37    296.06 o 
  -4   7  11     3488.07     3614.29    207.35 o 
  -3   7  11     4897.38     4694.09    238.50 o 
  -2   7  11     1217.94     1227.04     72.58 o 
  -1   7  11     5407.04     5402.65    244.74 o 
   0   7  11        4.27       -7.57     13.24 o 
   1   7  11     8545.79     8039.62    350.20 o 
   2   7  11     1837.83     1776.58     85.89 o 
 -12   0  12     7677.25     7945.61   1265.84 o 
 -11   0  12      956.99      995.90    139.22 o 
 -10   0  12     8843.34     8647.17   1377.76 o 
  -9   0  12     5273.80     5282.06    684.18 o 
  -8   0  12     2206.85     2165.90    416.03 o 
  -7   0  12    13903.34    13098.23   1275.73 o 
  -6   0  12      366.37      462.24     15.55 o 
  -5   0  12     3924.58     3919.70    243.84 o 
  -4   0  12      281.19      288.30     28.17 o 
  -3   0  12    10172.35     9268.33    530.23 o 
  -2   0  12     9975.10     9180.43    811.49 o 
  -1   0  12     1245.28     1411.25    183.24 o 
   0   0  12    14751.08    13831.34   1164.41 o 
   1   0  12       33.09       35.22      9.29 o 
   2   0  12    16510.57    17911.96   1018.74 o 
   3   0  12     3640.23     3842.16    137.98 o 
   4   0  12    10961.67    11775.11    480.55 o 
   5   0  12     2106.53     2224.99    208.25 o 
   6   0  12     4492.52     5207.36    485.83 o 
   7   0  12     6900.83     8315.40    825.46 o 
   8   0  12      253.29      312.86     72.78 o 
   9   0  12     6930.65     7972.84    832.91 o 
 -12   1  12      135.58      160.93     37.64 o 
 -11   1  12     7260.25     7353.63    674.07 o 
 -10   1  12     1925.36     1818.11    131.44 o 
  -9   1  12     4219.99     4008.89    305.66 o 
  -8   1  12     9911.89     9249.06    700.85 o 
  -7   1  12      718.68      696.05     37.79 o 
  -6   1  12    17005.38    15259.95    687.23 o 
  -5   1  12      189.72      206.34     17.87 o 
  -4   1  12    17480.67    15933.02    715.08 o 
  -3   1  12     6355.75     6583.10    260.21 o 
  -2   1  12     9227.58     9404.25    336.30 o 
  -1   1  12    11268.16    11439.24    429.24 o 
   0   1  12     2538.95     2504.64    110.87 o 
   1   1  12    13988.03    14938.51    593.04 o 
   2   1  12       71.84      111.76     13.64 o 
   3   1  12    14493.44    15538.41    573.09 o 
   4   1  12     5131.05     5189.58    160.74 o 
   5   1  12     5822.05     5876.80    317.23 o 
   6   1  12     8668.33     8897.15   1084.60 o 
   7   1  12      252.19      280.84     55.15 o 
   8   1  12     8299.39     9061.53    633.81 o 
   9   1  12      138.12      150.46     59.10 o 
 -11   2  12      947.73      972.77    109.36 o 
 -10   2  12     4842.37     4906.88    438.00 o 
  -9   2  12     5822.23     5426.43    352.45 o 
  -8   2  12     1387.25     1351.73    127.84 o 
  -7   2  12     7633.69     6698.58    502.27 o 
  -6   2  12      463.23      525.38     64.88 o 
  -5   2  12    14988.26    13828.36    775.12 o 
  -4   2  12     2413.42     2259.51     93.84 o 
  -3   2  12     4915.15     4806.73    222.03 o 
  -2   2  12     3807.79     3851.27    205.95 o 
  -1   2  12     5085.33     4964.51    422.58 o 
   0   2  12    10921.97    12080.44    417.51 o 
   1   2  12       45.46       54.02      8.29 o 
   2   2  12     9657.51     9971.05    362.16 o 
   3   2  12      849.73      841.39     31.53 o 
   4   2  12     5636.84     5254.61    383.70 o 
   5   2  12     5883.36     5377.31    392.29 o 
   6   2  12     1892.69     1787.29    115.42 o 
   7   2  12     5915.80     5515.41    494.32 o 
   8   2  12       15.96       23.18     17.94 o 
   9   2  12     8157.12     7481.64    774.67 o 
 -11   3  12     4897.32     4947.43    491.70 o 
 -10   3  12     3089.65     3229.97    287.32 o 
  -9   3  12     2321.44     1936.77    175.45 o 
  -8   3  12     2779.50     2642.10    209.38 o 
  -7   3  12      713.97      738.60     79.59 o 
  -6   3  12     7074.63     6638.79    509.06 o 
  -5   3  12      730.80      764.97     84.39 o 
  -4   3  12     6027.48     6325.74    594.30 o 
  -3   3  12     1589.06     1640.67     60.89 o 
  -2   3  12     1845.50     1929.87     88.38 o 
  -1   3  12     5827.65     5639.43    301.53 o 
   0   3  12       70.21       88.79     11.76 o 
   1   3  12     9708.81     9626.03    361.18 o 
   2   3  12      472.60      493.09     20.15 o 
   3   3  12     7113.86     7318.12    299.64 o 
   4   3  12     1757.71     1673.17     90.42 o 
   5   3  12     3313.86     3077.19    225.23 o 
   6   3  12     4807.88     4560.07    194.74 o 
   7   3  12      683.68      643.42     96.08 o 
   8   3  12     5178.16     5430.42    504.13 o 
 -10   4  12     1503.83     1382.03    156.42 o 
  -9   4  12      889.28      886.57    117.01 o 
  -8   4  12     1098.68     1139.74    120.97 o 
  -7   4  12     3792.29     3809.55    423.52 o 
  -6   4  12       83.88      107.36     31.46 o 
  -5   4  12     3836.57     3714.88    243.09 o 
  -4   4  12      547.96      566.68     30.20 o 
  -3   4  12     4932.36     4845.03    179.67 o 
  -2   4  12     1292.05     1409.70     62.99 o 
  -1   4  12      924.15      950.22     44.18 o 
   0   4  12     3670.64     3862.26    160.01 o 
   1   4  12       87.26       90.68     15.73 o 
   2   4  12     5549.97     5442.47    233.47 o 
   3   4  12      118.03      121.10     13.77 o 
   4   4  12     3289.00     3280.16    181.95 o 
   5   4  12      361.59      368.78     31.27 o 
   6   4  12     1149.00     1142.15     82.65 o 
   7   4  12     2611.54     2470.02    301.98 o 
  -8   5  12      637.41      567.86     81.09 o 
  -7   5  12      241.90      233.60     46.99 o 
  -6   5  12     1440.98     1496.25    131.39 o 
  -5   5  12        9.22       19.68     15.39 o 
  -4   5  12     3367.06     3405.86    142.66 o 
  -3   5  12     1500.89     1501.48     65.10 o 
  -2   5  12     1368.69     1393.13     95.18 o 
  -1   5  12     1336.23     1288.42     59.55 o 
   0   5  12        2.27       -0.06      9.68 o 
   1   5  12     1708.33     1691.38     79.44 o 
   2   5  12       99.16       99.65     12.53 o 
   3   5  12     1908.06     1986.39     80.21 o 
   4   5  12      333.90      315.21     31.03 o 
   5   5  12      610.01      608.66     51.63 o 
   6   5  12     1047.30      972.74     83.29 o 
  -6   6  12      325.82      366.09     45.73 o 
  -5   6  12      242.37      252.91     37.80 o 
  -4   6  12       38.93       59.79     22.92 o 
  -3   6  12      565.36      580.19     40.35 o 
  -2   6  12      434.59      412.03     35.21 o 
  -1   6  12        3.28        4.12     10.86 o 
   0   6  12      106.88      110.83     18.11 o 
   1   6  12      332.21      307.96     25.45 o 
   2   6  12       28.10       34.06     12.95 o 
   3   6  12       75.02       65.13     24.58 o 
   4   6  12        5.32       -2.31     13.79 o 
 -11   1  13       58.56       61.85     29.04 o 
 -10   1  13       10.24       -4.07     17.76 o 
  -9   1  13      119.36      105.97     28.87 o 
  -8   1  13      235.21      193.57     35.83 o 
  -7   1  13      126.70      140.42      8.23 o 
  -6   1  13      702.95      657.02     32.70 o 
  -5   1  13      851.62      767.05     37.95 o 
  -4   1  13     1566.47     1556.50     64.00 o 
  -3   1  13      179.01      187.70     14.22 o 
  -2   1  13      512.52      566.06     27.25 o 
  -1   1  13      458.28      503.78     26.65 o 
   0   1  13       29.61       20.49      7.16 o 
   1   1  13      532.66      573.90     25.68 o 
   2   1  13        4.03       14.85      5.67 o 
   3   1  13      570.35      626.52     17.17 o 
   4   1  13     1555.33     1615.70     65.65 o 
   5   1  13     1102.94     1197.00     95.68 o 
   6   1  13      175.66      201.44     44.25 o 
   7   1  13      486.79      516.54     61.12 o 
   8   1  13      931.84      979.36     96.45 o 
 -11   2  13        0.67        9.59     24.24 o 
 -10   2  13     1062.75      988.67     97.02 o 
  -9   2  13       24.20       19.10     18.52 o 
  -8   2  13     1030.47     1039.61    144.69 o 
  -7   2  13     1458.33     1328.89     72.12 o 
  -6   2  13      942.91      844.16     45.46 o 
  -5   2  13     2970.08     2675.20    126.09 o 
  -4   2  13       23.83       32.95     12.56 o 
  -3   2  13     2021.17     2078.40    101.19 o 
  -2   2  13      959.70     1060.65     49.84 o 
  -1   2  13     2086.65     2167.06     88.74 o 
   0   2  13     1176.54     1319.69     45.09 o 
   1   2  13     2612.82     2699.30     74.12 o 
   2   2  13     2518.34     2585.34     74.53 o 
   3   2  13        2.64        8.00      7.26 o 
   4   2  13     1838.67     1788.21    146.05 o 
   5   2  13      391.86      386.72     38.85 o 
   6   2  13      680.09      621.46     69.95 o 
   7   2  13      295.96      271.01     37.19 o 
   8   2  13      174.11      156.85     30.52 o 
 -10   3  13      471.06      466.35     75.75 o 
  -9   3  13     1405.06     1382.69    142.34 o 
  -8   3  13     1792.61     1719.07    156.18 o 
  -7   3  13     1173.18     1099.07    106.13 o 
  -6   3  13     3754.13     3455.60    244.81 o 
  -5   3  13       50.37       92.55     32.42 o 
  -4   3  13     3353.15     3375.64    342.87 o 
  -3   3  13      977.40      952.86     54.03 o 
  -2   3  13     1606.59     1695.56     64.84 o 
  -1   3  13     3208.90     3333.17    140.27 o 
   0   3  13      887.08      958.34     45.52 o 
   1   3  13     2650.07     2949.18     98.34 o 
   2   3  13        4.20       12.97      5.88 o 
   3   3  13     3635.17     3792.27    202.41 o 
   4   3  13       41.96       57.60     14.23 o 
   5   3  13     3069.19     2908.28    206.34 o 
   6   3  13     2040.09     1918.78    298.22 o 
   7   3  13     1019.36      959.07    152.47 o 
  -9   4  13     1395.23     1300.78    147.24 o 
  -8   4  13     2493.14     2435.81    261.89 o 
  -7   4  13     4273.95     4386.14    330.95 o 
  -6   4  13      283.55      260.07     46.62 o 
  -5   4  13     6308.81     6409.66    499.74 o 
  -4   4  13      139.16      192.70     39.30 o 
  -3   4  13     4989.74     5070.25    223.26 o 
  -2   4  13     2125.21     2217.49    104.48 o 
  -1   4  13     2778.69     2880.38    101.81 o 
   0   4  13     4309.82     4533.85    167.75 o 
   1   4  13      368.61      436.73     36.12 o 
   2   4  13     4577.12     4581.01    186.57 o 
   3   4  13        4.04       12.56     11.62 o 
   4   4  13     4764.97     4479.09    220.35 o 
   5   4  13     1258.54     1253.26     75.56 o 
   6   4  13     3515.75     3119.72    259.14 o 
  -7   5  13     1792.56     1805.42    165.83 o 
  -6   5  13     6544.87     6604.44    539.51 o 
  -5   5  13      288.90      302.42     46.89 o 
  -4   5  13     7541.54     7753.63    431.03 o 
  -3   5  13       39.93       45.73     15.98 o 
  -2   5  13     7628.39     7898.68    368.86 o 
  -1   5  13     2883.24     2876.01    131.02 o 
   0   5  13     2612.77     2581.59    135.01 o 
   1   5  13     6118.27     6127.31    296.64 o 
   2   5  13      421.02      417.19     26.15 o 
   3   5  13     5371.99     5324.39    305.55 o 
   4   5  13      463.44      456.59     46.06 o 
   5   5  13     5680.75     5277.47    309.57 o 
  -4   6  13      103.65      108.40     27.67 o 
  -3   6  13     5235.93     5193.15    269.68 o 
  -2   6  13     1503.90     1481.43     80.54 o 
  -1   6  13     4180.96     3861.11    256.78 o 
   0   6  13     6562.87     6273.56    277.31 o 
   1   6  13     1254.72     1250.17     60.62 o 
   2   6  13     7352.14     6762.99    588.98 o 
 -10   0  14     7840.11     7540.97   1035.99 o 
  -9   0  14      556.55      626.98    133.55 o 
  -8   0  14     4413.96     4524.17    371.74 o 
  -7   0  14     7284.86     7221.73    555.53 o 
  -6   0  14     3204.60     3195.02    345.94 o 
  -5   0  14    10225.37    11635.79   1180.74 o 
  -4   0  14     2455.83     2768.77    196.64 o 
  -3   0  14    14055.13    13212.03   1200.36 o 
  -2   0  14     3257.19     3290.97    230.80 o 
  -1   0  14    10584.87    10046.85    655.07 o 
   0   0  14     7215.33     7088.14    405.97 o 
   1   0  14     6910.97     7165.02    402.61 o 
   2   0  14    10890.36    11863.77    557.31 o 
   3   0  14       11.02       14.77      8.53 o 
   4   0  14    10214.64    11592.19   1135.52 o 
   5   0  14     1689.03     1854.28    193.31 o 
   6   0  14    10396.55    12430.80   1338.26 o 
   7   0  14     6042.60     6850.62    996.47 o 
 -10   1  14        1.03       -1.33     20.46 o 
  -9   1  14     7779.21     7362.70    482.80 o 
  -8   1  14     2917.02     2835.65    179.60 o 
  -7   1  14     3523.29     3194.56    179.14 o 
  -6   1  14     5643.90     5974.32    231.68 o 
  -5   1  14     2547.47     2518.52     88.23 o 
  -4   1  14     5502.03     5249.94    195.87 o 
  -3   1  14      275.97      326.51     24.82 o 
  -2   1  14     9180.08     9206.06    443.63 o 
  -1   1  14     2703.00     2764.41    126.66 o 
   0   1  14     8864.67     9099.76    311.35 o 
   1   1  14     7691.41     8192.73    293.81 o 
   2   1  14     2194.86     2339.37     63.45 o 
   3   1  14     6436.19     6817.05    275.51 o 
   4   1  14        0.01        5.33     15.70 o 
   5   1  14     6627.23     7195.96    626.92 o 
   6   1  14      541.05      617.46     65.52 o 
   7   1  14     6289.17     6769.80    574.87 o 
 -10   2  14     4681.18     4753.51    430.71 o 
  -9   2  14      599.75      718.38     86.49 o 
  -8   2  14     4742.88     4225.07    280.10 o 
  -7   2  14     2749.50     2567.75    205.35 o 
  -6   2  14     3855.46     3453.74    172.83 o 
  -5   2  14     8542.29     7674.45    335.55 o 
  -4   2  14       39.28       42.73     13.73 o 
  -3   2  14     7575.19     8257.39    384.72 o 
  -2   2  14      385.05      455.58     37.43 o 
  -1   2  14     6211.81     7001.59    286.99 o 
   0   2  14     4557.68     4995.20    182.32 o 
   1   2  14     2713.72     2875.56     86.90 o 
   2   2  14     4763.13     4979.92    145.73 o 
   3   2  14     1011.46      998.16     59.91 o 
   4   2  14     6030.51     5768.29    501.89 o 
   5   2  14      715.48      678.93     75.36 o 
   6   2  14     3866.32     3160.25    327.84 o 
   7   2  14     2011.48     1791.18    133.77 o 
  -9   3  14     2579.99     2595.89    207.81 o 
  -8   3  14      844.09      701.07     88.74 o 
  -7   3  14     4192.32     3919.96    236.24 o 
  -6   3  14     4355.23     4058.94    252.18 o 
  -5   3  14      466.70      502.39     41.94 o 
  -4   3  14     7122.22     7321.72    397.00 o 
  -3   3  14      238.40      268.05     28.00 o 
  -2   3  14     3999.08     4106.43    190.81 o 
  -1   3  14     1538.86     1658.98     74.71 o 
   0   3  14     2447.70     2722.95     90.84 o 
   1   3  14     3635.81     4025.75    142.49 o 
   2   3  14     1232.39     1409.13     64.28 o 
   3   3  14     4937.17     4964.23    328.20 o 
   4   3  14       36.11       63.25     15.25 o 
   5   3  14     4331.52     3434.49    363.18 o 
   6   3  14     1769.22     1294.93    179.81 o 
  -7   4  14     1687.96     1787.86    240.80 o 
  -6   4  14     2096.74     2191.78    179.67 o 
  -5   4  14     3779.76     4158.36    295.09 o 
  -4   4  14      323.79      398.66     59.14 o 
  -3   4  14     3704.05     3760.89    230.47 o 
  -2   4  14      439.05      472.52     42.47 o 
  -1   4  14     2098.84     2174.75     92.97 o 
   0   4  14     1103.01     1138.59     80.99 o 
   1   4  14     2017.47     1997.84     87.18 o 
   2   4  14     3302.87     3163.34    159.26 o 
   3   4  14      242.12      221.26     27.03 o 
   4   4  14     3255.22     3223.21    189.07 o 
   5   4  14      304.22      290.29     28.95 o 
  -5   5  14      122.00      139.95     36.00 o 
  -4   5  14      528.86      651.45     68.77 o 
  -3   5  14        9.69       12.45     18.23 o 
  -2   5  14     1043.37     1141.09     63.59 o 
  -1   5  14      186.98      194.32     23.42 o 
   0   5  14     1013.60     1076.31     58.37 o 
   1   5  14      725.75      764.20     49.95 o 
   2   5  14      607.68      614.48     51.80 o 
   3   5  14     1109.27     1063.07     75.46 o 
  -9   1  15      506.47      457.74     62.52 o 
  -8   1  15       94.64       73.14     28.01 o 
  -7   1  15       18.39       10.23     21.52 o 
  -6   1  15      734.19      715.81     67.53 o 
  -5   1  15      291.24      350.67     22.23 o 
  -4   1  15     1382.41     1412.11     69.65 o 
  -3   1  15      296.15      360.27     22.68 o 
  -2   1  15      373.93      381.87     28.78 o 
  -1   1  15       15.44       16.55      7.49 o 
   0   1  15      899.58      920.54     32.25 o 
   1   1  15       65.53       81.42     11.41 o 
   2   1  15     1330.67     1351.97     60.46 o 
   3   1  15      712.79      678.31    126.53 o 
   4   1  15       42.43       53.46     34.73 o 
   5   1  15      757.41      792.51     82.24 o 
   6   1  15      502.60      606.98    139.70 o 
  -8   2  15     1317.35     1199.13     94.48 o 
  -7   2  15      559.91      515.09     62.46 o 
  -6   2  15     1131.75     1049.91     83.05 o 
  -5   2  15      838.21      841.63     50.29 o 
  -4   2  15      975.99      916.96     55.64 o 
  -3   2  15      610.29      704.07     47.36 o 
  -2   2  15        0.35       28.29     14.19 o 
  -1   2  15      590.06      771.47     50.30 o 
   0   2  15       37.13       38.14     11.89 o 
   1   2  15     1291.02     1339.07     72.57 o 
   2   2  15      586.33      666.13     57.39 o 
   3   2  15      391.93      447.55     44.19 o 
   4   2  15     1262.65     1059.08     98.45 o 
   5   2  15       23.55       19.63     21.94 o 
  -7   3  15     3075.02     3154.26    296.68 o 
  -6   3  15     1118.30     1302.96    211.14 o 
  -5   3  15      896.59      850.70    103.90 o 
  -4   3  15     1783.68     1923.38    141.97 o 
  -3   3  15      222.55      241.84     34.70 o 
  -2   3  15     2110.56     2438.44    122.34 o 
  -1   3  15      399.59      339.67     67.98 o 
   0   3  15     3730.53     4196.81    206.16 o 
   1   3  15      959.62     1136.32     53.91 o 
   2   3  15     2342.50     2249.04    124.42 o 
   3   3  15     2775.90     2624.63    358.54 o 
   4   3  15      302.34      243.94     61.42 o 
  -6   4  15     3580.84     3777.65    355.45 o 
  -5   4  15     3156.92     3459.20    262.17 o 
  -4   4  15     1084.11     1234.79    104.99 o 
  -3   4  15     5133.35     5468.22    352.50 o 
  -2   4  15       61.64       80.34     26.98 o 
  -1   4  15     5737.82     6041.51    297.19 o 
   0   4  15     1240.72     1466.29     77.03 o 
   1   4  15     2900.21     3001.74    179.58 o 
   2   4  15     2000.79     2079.58    132.04 o 
   3   4  15      656.92      654.96     56.22 o 
  -7   0  16      114.53      116.83     40.13 o 
  -6   0  16     4154.36     3963.00    378.74 o 
  -5   0  16     2959.51     3186.15    263.79 o 
  -4   0  16     2983.28     3065.89    487.96 o 
  -3   0  16     4858.75     5179.72    348.43 o 
  -2   0  16      228.48      266.72     37.36 o 
  -1   0  16     8285.87     8162.85    458.93 o 
   0   0  16      195.65      259.12     24.78 o 
   1   0  16    10934.06    11542.93    634.42 o 
   2   0  16     2567.33     2596.45    224.28 o 
   3   0  16     4051.63     4414.21    394.76 o 
   4   0  16     2738.00     3143.16    306.45 o 
  -7   1  16     6702.22     6517.72    403.41 o 
  -6   1  16     1103.03     1100.26     80.39 o 
  -5   1  16     6489.41     6212.03    376.44 o 
  -4   1  16     5345.43     5572.84    300.56 o 
  -3   1  16     2014.66     2028.87     98.87 o 
  -2   1  16     7448.22     8335.41    469.68 o 
  -1   1  16        2.01       10.89      9.46 o 
   0   1  16     6393.09     6644.98    336.23 o 
   1   1  16      514.34      576.72     24.85 o 
   2   1  16     3942.68     3641.44    394.65 o 
   3   1  16     2363.25     2349.01    342.33 o 
   4   1  16     1182.80     1197.12    143.72 o 
  -6   2  16     6424.73     6385.32    356.21 o 
  -5   2  16      775.15      894.45     74.91 o 
  -4   2  16     3234.76     3492.47    226.76 o 
  -3   2  16     3793.73     4228.84    279.79 o 
  -2   2  16     1388.03     1561.75    107.41 o 
  -1   2  16     7275.73     8196.08    562.97 o 
   0   2  16       31.55       37.74     12.74 o 
   1   2  16     4540.41     4690.93    463.75 o 
   2   2  16     1066.86     1130.80     98.63 o 
   3   2  16     2305.06     2043.08    152.70 o 
  -5   3  16     2950.06     3033.88    186.63 o 
  -4   3  16     2419.82     2651.93    156.33 o 
  -3   3  16      619.58      692.26     72.62 o 
  -2   3  16     5526.12     6548.16    370.92 o 
  -1   3  16      101.74      115.69     21.44 o 
   0   3  16     6103.48     6870.28    311.97 o 
   1   3  16      443.02      447.30     54.30 o 
   2   3  16     3755.14     3643.96    341.39 o 
  -5   1  17      287.15      218.48     54.71 o 
  -4   1  17      197.00      195.01     27.73 o 
  -3   1  17      174.77      160.26     31.87 o 
  -2   1  17       40.27       47.16     13.24 o 
  -1   1  17        4.18        8.77      7.34 o 
   0   1  17      516.95      618.16     37.47 o 
   1   1  17        7.80      -14.71     14.71 o 
  -3   2  17      896.95     1052.81     77.93 o 
  -2   2  17      143.91      137.14     35.95 o 
  -1   2  17      731.58      864.33    160.06 o 
   0   2  17        6.97       28.65     21.96 o 
                                                 
